# Supplementary material for: Diagnostics, taxonomy, nomenclature and distribution of perennial Sesuvium (Aizoaceae) in Africa
Source: PhytoKeys. 2018 Jan 15;(92):45–88. doi: 10.3897/phytokeys.92.22205 (PMC5799733; doi:10.3897/phytokeys.92.22205)
Supplement: XML Treatment for Sesuvium congense [file phytokeys.92.22205-treatment2.xml]

<!DOCTYPE tp:taxon-treatment
  PUBLIC "-//TaxonX//DTD Taxonomic Treatment Publishing DTD v0 20100105//EN" "tax-treatment-NSO.dtd">
<tp:taxon-treatment xmlns:tp="http://www.plazi.org/taxpub"><tp:treatment-meta><kwd-group><label>Taxon classification</label><kwd><named-content xmlns:xlink="http://www.w3.org/1999/xlink" content-type="kingdom">Plantae</named-content></kwd><kwd><named-content xmlns:xlink="http://www.w3.org/1999/xlink" content-type="order">ORDO</named-content></kwd><kwd><named-content xmlns:xlink="http://www.w3.org/1999/xlink" content-type="family">FAMILIA</named-content></kwd></kwd-group><mixed-citation publication-type="journal"><person-group><name><surname>Sukhorukov</surname><given-names>Alexander P.</given-names></name><name><surname>Nilova</surname><given-names>Maya V.</given-names></name><name><surname>Erst</surname><given-names>Andrey S.</given-names></name><name><surname>Kushunina</surname><given-names>Maria</given-names></name><name><surname>Baider</surname><given-names>Cláudia</given-names></name><name><surname>Verloove</surname><given-names>Filip</given-names></name><name><surname>Salas-Pascual</surname><given-names>Marcos</given-names></name><name><surname>Belyaeva</surname><given-names>Irina V.</given-names></name><name><surname>Krinitsina</surname><given-names>Anastasiya A.</given-names></name><name><surname>Bruyns</surname><given-names>Peter V.</given-names></name><name><surname>Klak</surname><given-names>Cornelia</given-names></name></person-group><article-title>Diagnostics, taxonomy, nomenclature and distribution of perennial <italic><tp:taxon-name><tp:taxon-name-part taxon-name-part-type="genus" reg="Sesuvium">Sesuvium</tp:taxon-name-part></tp:taxon-name></italic> (<tp:taxon-name><tp:taxon-name-part taxon-name-part-type="family">Aizoaceae</tp:taxon-name-part></tp:taxon-name>) in Africa</article-title><source>PhytoKeys</source><day>15</day><month>1</month><year>2018</year><volume>2018</volume><issue>92</issue><fpage>45</fpage><lpage>88</lpage><pub-id pub-id-type="doi">10.3897/phytokeys.92.22205</pub-id></mixed-citation></tp:treatment-meta><tp:nomenclature><tp:taxon-name>
              <tp:taxon-name-part taxon-name-part-type="genus" reg="Sesuvium">Sesuvium</tp:taxon-name-part>
              <tp:taxon-name-part taxon-name-part-type="species" reg="congense">congense</tp:taxon-name-part>
            </tp:taxon-name><tp:taxon-authority>Welw. in Oliver, Fl. Trop. Afr. 2: 586 (1871)</tp:taxon-authority></tp:nomenclature><tp:treatment-sec sec-type="Lectotype" id="SECID0EQTBI"><title>Lectotype</title><p>(<xref ref-type="bibr" rid="B28">Gonçalves 1965</xref>): [ANGOLA, Bengo Province] Dist. Ambriz, Habit. freq.[ent] in rupestribus et glareosis ad ostia flum. Onço in Mossul [Ambriz Municipality, <!--PageBreak-->frequent in mountainous and gravelly places along the estuary of the river Onço in Mosul] fl. &amp; fr. Nov 1853, <italic>Welwitsch 2382</italic> (LISU214650 – photo! isolectotypes – BM000839899!, BM001209754! K000076293! LE!, P04602200!)</p></tp:treatment-sec><tp:treatment-sec sec-type="Nomenclatural notes" id="SECID0E5TBI"><title>Nomenclatural notes.</title><p>A specimen in LISU has been wrongly stated to be the holotype by <xref ref-type="bibr" rid="B28">Gonçalves (1965)</xref> and then by <xref ref-type="bibr" rid="B9">Bohley et al. (2017)</xref>. Indeed, the sheets of <italic><tp:taxon-name><tp:taxon-name-part taxon-name-part-type="genus" reg="Sesuvium">S.</tp:taxon-name-part> <tp:taxon-name-part taxon-name-part-type="species" reg="congense">congense</tp:taxon-name-part></tp:taxon-name></italic> with the same label and collection number are present in several herbaria, as are many other specimens of Welwitsch’s material from Angola (<xref ref-type="bibr" rid="B3">Albuquerque et al. 2009</xref>). No specimens and herbarium were cited in the protologue (Welwitsch in <xref ref-type="bibr" rid="B60">Oliver 1871</xref>) except the location “Lower Guinea, Congo [Angola as a part of Kongo Kingdom], Ambriz”. The lectotype selected here is in accordance with Art. 9.9 of ICN (<xref ref-type="bibr" rid="B56">McNeill et al. 2012</xref>). The synonymisation of <italic><tp:taxon-name><tp:taxon-name-part taxon-name-part-type="genus" reg="Sesuvium">S.</tp:taxon-name-part> <tp:taxon-name-part taxon-name-part-type="species" reg="congense">congense</tp:taxon-name-part></tp:taxon-name></italic> with <italic><tp:taxon-name><tp:taxon-name-part taxon-name-part-type="genus" reg="Sesuvium">S.</tp:taxon-name-part> <tp:taxon-name-part taxon-name-part-type="species" reg="portulacastrum">portulacastrum</tp:taxon-name-part></tp:taxon-name></italic> (<xref ref-type="bibr" rid="B2">Adamson 1962</xref>) is incorrect.</p><p>The epithet “<tp:taxon-name><tp:taxon-name-part taxon-name-part-type="genus" reg="Sesuvium"/><tp:taxon-name-part taxon-name-part-type="species" reg="congense">congense</tp:taxon-name-part></tp:taxon-name>” probably refers to the “Kingdom of Kongo”, a West African kingdom that united the territories of northern Angola (incl. Bengo and Zaire provinces) and the western part of DR Congo, as well as portions of Republic of Congo and Gabon.</p></tp:treatment-sec><tp:treatment-sec sec-type="description" id="SECID0EIWBI"><title>Description.</title><p>The morphological description of the species is provided in <xref ref-type="bibr" rid="B60">Oliver (1871)</xref>, <xref ref-type="bibr" rid="B29">Gonçalves (1970)</xref> and <xref ref-type="bibr" rid="B9">Bohley et al. (2017)</xref>. This species is sometimes confused with branched <italic><tp:taxon-name><tp:taxon-name-part taxon-name-part-type="genus" reg="Sesuvium">S.</tp:taxon-name-part> <tp:taxon-name-part taxon-name-part-type="species" reg="sesuvioides">sesuvioides</tp:taxon-name-part></tp:taxon-name></italic> (especially when the upper parts of the branches are collected) with similar smooth seeds. In contrast to <italic><tp:taxon-name><tp:taxon-name-part taxon-name-part-type="genus" reg="Sesuvium">S.</tp:taxon-name-part> <tp:taxon-name-part taxon-name-part-type="species" reg="congense">congense</tp:taxon-name-part></tp:taxon-name></italic> or related <italic><tp:taxon-name><tp:taxon-name-part taxon-name-part-type="genus" reg="Sesuvium">S.</tp:taxon-name-part> <tp:taxon-name-part taxon-name-part-type="species" reg="crithmoides">crithmoides</tp:taxon-name-part></tp:taxon-name></italic>, <italic><tp:taxon-name><tp:taxon-name-part taxon-name-part-type="genus" reg="Sesuvium">S.</tp:taxon-name-part> <tp:taxon-name-part taxon-name-part-type="species" reg="sesuvioides">sesuvioides</tp:taxon-name-part></tp:taxon-name></italic> is glabrous, with turbinate or balustriform flowers (without a rounded perianth cup).</p></tp:treatment-sec><tp:treatment-sec sec-type="material" id="SECID0EGYBI"><title>Additional specimens examined.</title><p>ANGOLA: <bold>Benguela prov.</bold>: Lengue, 19 Dec 1932, <italic>Grossweiler 9715</italic> (BM); 20 km W of Benguela, Baia Azul, 1 Apr 1973, <italic>P. Bamps &amp; S. Martins</italic> 4372 (BR0000013827366); 74 km S of Benguela along road to Cuio, 74 m alt., 25 Dec 2016, <italic>C. Klak 2557</italic> (BOL); <bold>Namibe prov</bold>.: Maiombo river, Oct 1859, <italic>Welwitsch 2395</italic> (BM); Mossamedes [Namibe], valley of Rio Mukungo, Aug 1937, <italic>H. Humbert 16407</italic> (BM); Mossamedes [Namibe], Porto Alexandre, 26 May 1937, <italic>A.W. Exell &amp; F.A. Mendonça 2294</italic> (BM); Mossamedes [Namibe], Porto Alexandre, Aug 1937, <italic>H. Humbert 16375</italic> (BM); ca. 22 km NE of Namibe, 18 Jan 2009, <italic>Winter 7683</italic> (PRE); road to Baba from Lucira road, 23 Jan 2009, <italic>Winter 7779</italic> (PRE); Namibe, 9.7 km S of airport turn-off, 23 Jan 2009, <italic>Winter 7762</italic> &amp; <italic>7766</italic> (PRE); 27 km E of Namibe, 252 m, 19 Dec 2016, <italic>C. Klak 2554</italic> (BOL).</p></tp:treatment-sec><tp:treatment-sec sec-type="distribution" id="SECID0EIZBI"><title>General distribution</title><p>(Fig. <xref ref-type="fig" rid="F9">9</xref>). Coastal sandy areas in Angola, from Bengo to Namibe provinces, recorded at altitudes between 74 and 252 m a.s.l. (<xref ref-type="bibr" rid="B28">Gonçalves 1965</xref>).</p><fig id="F9" position="float" orientation="portrait"><label>Figure 9.</label><caption><p>Distribution map of <italic><tp:taxon-name><tp:taxon-name-part taxon-name-part-type="genus" reg="Sesuvium">Sesuvium</tp:taxon-name-part> <tp:taxon-name-part taxon-name-part-type="species" reg="congense">congense</tp:taxon-name-part></tp:taxon-name></italic>.</p></caption><graphic xmlns:xlink="http://www.w3.org/1999/xlink" xlink:href="phytokeys-92-045-g009.jpg" position="float" orientation="portrait" xlink:type="simple" id="oo_179512.jpg"/></fig></tp:treatment-sec><tp:treatment-sec sec-type="conservation status" id="SECID0EO1BI"><title>Conservation status.</title><p>
              <italic><tp:taxon-name><tp:taxon-name-part taxon-name-part-type="genus" reg="Sesuvium">Sesuvium</tp:taxon-name-part> <tp:taxon-name-part taxon-name-part-type="species" reg="congense">congense</tp:taxon-name-part></tp:taxon-name></italic> has an estimated <abbrev xmlns:xlink="http://www.w3.org/1999/xlink" xlink:title="extent of occurrence" id="ABBRID0E61BI" xlink:type="simple">EOO</abbrev> of 54,340 km<sup>2</sup> (which would place the species in LC) and <abbrev xmlns:xlink="http://www.w3.org/1999/xlink" xlink:title="area of occurrence" id="ABBRID0EF2BI" xlink:type="simple">AOO</abbrev> of 36 km<sup>2</sup> (which would place it in EN). However, it is unknown if the species persists in some of these localities. The size of its populations and their threats are little known, but the populations on the seashore and near rivers are probably impacted by development and agriculture. Therefore, the species, at this point in time, should be considered Data Deficient (DD) according to the IUCN Red List Criteria (<xref ref-type="bibr" rid="B41">IUCN 2017</xref>).</p><!--PageBreak--></tp:treatment-sec><ref-list><ref id="B28"><mixed-citation xmlns:xlink="http://www.w3.org/1999/xlink" xlink:type="simple">
          <person-group><name name-style="western"><surname>Gonçalves</surname><given-names>ML</given-names></name></person-group> (<year>1965</year>) <article-title>Subsídios para o conhecimento da flora de Angola – I.</article-title> <source>Garcia de Orta</source> <volume>13</volume>: <fpage>377</fpage>–<lpage>382</lpage>.</mixed-citation></ref><ref id="B9"><mixed-citation xmlns:xlink="http://www.w3.org/1999/xlink" xlink:type="simple">
          <person-group><name name-style="western"><surname>Bohley</surname><given-names>K</given-names></name><name name-style="western"><surname>Winter</surname><given-names>PJD</given-names></name><name name-style="western"><surname>Kadereit</surname><given-names>G</given-names></name></person-group> (<year>2017</year>) <article-title>A revision of <italic><tp:taxon-name><tp:taxon-name-part taxon-name-part-type="genus">Sesuvium</tp:taxon-name-part></tp:taxon-name></italic> (<tp:taxon-name><tp:taxon-name-part taxon-name-part-type="family">Aizoaceae</tp:taxon-name-part></tp:taxon-name>, <tp:taxon-name><tp:taxon-name-part taxon-name-part-type="subfamily">Sesuvioideae</tp:taxon-name-part></tp:taxon-name>).</article-title> <source>Systematic Botany</source> <volume>42</volume>(<issue>1</issue>): <fpage>124</fpage>–<lpage>147</lpage>. <ext-link xlink:type="simple" ext-link-type="doi" xlink:href="10.1600/036364417X694575">https://doi.org/10.1600/036364417X694575</ext-link></mixed-citation></ref><ref id="B3"><mixed-citation xmlns:xlink="http://www.w3.org/1999/xlink" xlink:type="simple">
          <person-group><name name-style="western"><surname>Albuquerque</surname><given-names>S</given-names></name><name name-style="western"><surname>Brummitt</surname><given-names>RK</given-names></name><name name-style="western"><surname>Figueiredo</surname><given-names>E</given-names></name></person-group> (<year>2009</year>) <article-title>Typification of names based on the Angolan collections of Friedrich Welwitsch.</article-title> <source>Taxon</source> <volume>58</volume>(<issue>2</issue>): <fpage>641</fpage>–<lpage>646</lpage>. <ext-link xlink:type="simple" ext-link-type="uri" xlink:href="http://www.jstor.org/stable/27756901">http://www.jstor.org/stable/27756901</ext-link></mixed-citation></ref><ref id="B60"><mixed-citation xmlns:xlink="http://www.w3.org/1999/xlink" xlink:type="simple">
          <person-group><name name-style="western"><surname>Oliver</surname><given-names>D</given-names></name></person-group> (<year>1871</year>) Flora of Tropical Africa, Vol. 2 (<tp:taxon-name><tp:taxon-name-part taxon-name-part-type="family">Leguminosae</tp:taxon-name-part></tp:taxon-name> to <tp:taxon-name>Ficoideae</tp:taxon-name>). Reeve &amp; Co, London.</mixed-citation></ref><ref id="B56"><mixed-citation xmlns:xlink="http://www.w3.org/1999/xlink" xlink:type="simple">
          <person-group><name name-style="western"><surname>McNeill</surname><given-names>J</given-names></name><name name-style="western"><surname>Barrie</surname><given-names>FR</given-names></name><name name-style="western"><surname>Buck</surname><given-names>WR</given-names></name><name name-style="western"><surname>Demoulin</surname><given-names>V</given-names></name><name name-style="western"><surname>Greuter</surname><given-names>W</given-names></name><name name-style="western"><surname>Hawksworth</surname><given-names>DL</given-names></name><name name-style="western"><surname>Herendeen</surname><given-names>PS</given-names></name><name name-style="western"><surname>Knapp</surname><given-names>S</given-names></name><name name-style="western"><surname>Marhold</surname><given-names>K</given-names></name><name name-style="western"><surname>Prado</surname><given-names>J</given-names></name><name name-style="western"><surname>Prud’homme van Reine</surname><given-names>WF</given-names></name><name name-style="western"><surname>Smith</surname><given-names>GF</given-names></name><name name-style="western"><surname>Wiersema</surname><given-names>JH</given-names></name><name name-style="western"><surname>Turland</surname><given-names>NJ</given-names></name></person-group> (<year>2012</year>) International code of nomenclature for algae, fungi, and plants (Melbourne Code) adopted by the eighteenth International Botanical Congress Melbourne, Australia, July 2011. Koeltz Scientific Books, Königstein.</mixed-citation></ref><ref id="B2"><mixed-citation xmlns:xlink="http://www.w3.org/1999/xlink" xlink:type="simple">
          <person-group><name name-style="western"><surname>Adamson</surname><given-names>RS</given-names></name></person-group> (<year>1962</year>) <article-title>The South African species of <tp:taxon-name><tp:taxon-name-part taxon-name-part-type="family">Aizoaceae</tp:taxon-name-part></tp:taxon-name>: XII. <italic><tp:taxon-name><tp:taxon-name-part taxon-name-part-type="genus">Sesuvium</tp:taxon-name-part></tp:taxon-name></italic>, <italic><tp:taxon-name><tp:taxon-name-part taxon-name-part-type="genus">Trianthema</tp:taxon-name-part></tp:taxon-name></italic> and <italic><tp:taxon-name><tp:taxon-name-part taxon-name-part-type="genus">Zaleya</tp:taxon-name-part></tp:taxon-name></italic>.</article-title> <source>Journal of South African Botany</source> <volume>28</volume>(<issue>3</issue>): <fpage>243</fpage>–<lpage>253</lpage>.</mixed-citation></ref><ref id="B29"><mixed-citation xmlns:xlink="http://www.w3.org/1999/xlink" xlink:type="simple">
          <person-group><name name-style="western"><surname>Gonçalves</surname><given-names>ML</given-names></name></person-group> (<year>1970</year>) <article-title><tp:taxon-name><tp:taxon-name-part taxon-name-part-type="family">Aizoaceae</tp:taxon-name-part></tp:taxon-name>.</article-title> In: <person-group><name name-style="western"><surname>Exell</surname><given-names>AW</given-names></name><name name-style="western"><surname>Fernandes</surname><given-names>A</given-names></name><name name-style="western"><surname>Mendes</surname><given-names>EJ</given-names></name></person-group> (<role>Eds</role>) <issue-title>Conspectus florae Angolensis.</issue-title> <source><tp:taxon-name><tp:taxon-name-part taxon-name-part-type="family">Rosaceae</tp:taxon-name-part></tp:taxon-name>-<tp:taxon-name><tp:taxon-name-part taxon-name-part-type="family">Alangiaceae</tp:taxon-name-part></tp:taxon-name>, Vol. 4. Oficinas Gráficas da Imprimarte, Lisbon</source>, <fpage>302</fpage>–<lpage>333</lpage>.</mixed-citation></ref><ref id="B41"><mixed-citation xmlns:xlink="http://www.w3.org/1999/xlink" xlink:type="simple">
          <institution xlink:type="simple">IUCN</institution> (<year>2017</year>) <source>Guidelines for Using the IUCN Red List Categories and Criteria, Version 13</source>. IUCN, Gland, Switzerland. <ext-link xlink:type="simple" ext-link-type="uri" xlink:href="http://www.iucnredlist.org/documents/RedListGuidelines.pdf">http://www.iucnredlist.org/documents/RedListGuidelines.pdf</ext-link> <date-in-citation content-type="access-date">[accessed 7 Nov 2017]</date-in-citation>.</mixed-citation></ref></ref-list></tp:taxon-treatment>
