# Supplementary material for: Diagnostics, taxonomy, nomenclature and distribution of perennial Sesuvium (Aizoaceae) in Africa
Source: PhytoKeys. 2018 Jan 15;(92):45–88. doi: 10.3897/phytokeys.92.22205 (PMC5799733; doi:10.3897/phytokeys.92.22205)
Supplement: XML Treatment for Sesuvium crithmoides [file phytokeys.92.22205-treatment3.xml]

<!DOCTYPE tp:taxon-treatment
  PUBLIC "-//TaxonX//DTD Taxonomic Treatment Publishing DTD v0 20100105//EN" "tax-treatment-NSO.dtd">
<tp:taxon-treatment xmlns:tp="http://www.plazi.org/taxpub"><tp:treatment-meta><kwd-group><label>Taxon classification</label><kwd><named-content xmlns:xlink="http://www.w3.org/1999/xlink" content-type="kingdom">Plantae</named-content></kwd><kwd><named-content xmlns:xlink="http://www.w3.org/1999/xlink" content-type="order">ORDO</named-content></kwd><kwd><named-content xmlns:xlink="http://www.w3.org/1999/xlink" content-type="family">FAMILIA</named-content></kwd></kwd-group><mixed-citation publication-type="journal"><person-group><name><surname>Sukhorukov</surname><given-names>Alexander P.</given-names></name><name><surname>Nilova</surname><given-names>Maya V.</given-names></name><name><surname>Erst</surname><given-names>Andrey S.</given-names></name><name><surname>Kushunina</surname><given-names>Maria</given-names></name><name><surname>Baider</surname><given-names>Cláudia</given-names></name><name><surname>Verloove</surname><given-names>Filip</given-names></name><name><surname>Salas-Pascual</surname><given-names>Marcos</given-names></name><name><surname>Belyaeva</surname><given-names>Irina V.</given-names></name><name><surname>Krinitsina</surname><given-names>Anastasiya A.</given-names></name><name><surname>Bruyns</surname><given-names>Peter V.</given-names></name><name><surname>Klak</surname><given-names>Cornelia</given-names></name></person-group><article-title>Diagnostics, taxonomy, nomenclature and distribution of perennial <italic><tp:taxon-name><tp:taxon-name-part taxon-name-part-type="genus" reg="Sesuvium">Sesuvium</tp:taxon-name-part></tp:taxon-name></italic> (<tp:taxon-name><tp:taxon-name-part taxon-name-part-type="family">Aizoaceae</tp:taxon-name-part></tp:taxon-name>) in Africa</article-title><source>PhytoKeys</source><day>15</day><month>1</month><year>2018</year><volume>2018</volume><issue>92</issue><fpage>45</fpage><lpage>88</lpage><pub-id pub-id-type="doi">10.3897/phytokeys.92.22205</pub-id></mixed-citation></tp:treatment-meta><tp:nomenclature><tp:taxon-name>
              <tp:taxon-name-part taxon-name-part-type="genus" reg="Sesuvium">Sesuvium</tp:taxon-name-part>
              <tp:taxon-name-part taxon-name-part-type="species" reg="crithmoides">crithmoides</tp:taxon-name-part>
            </tp:taxon-name><tp:taxon-authority>Welw., Ann. Conselho Ultramar. ser. 1: 586 (1859)</tp:taxon-authority><xref ref-type="fig" rid="F10">Figs 10</xref><xref ref-type="fig" rid="F11">, 11</xref><!--PageBreak--></tp:nomenclature><tp:treatment-sec sec-type="Lectotype" id="SECID0E43BI"><title>Lectotype</title><p>(designated here by Sukhorukov). ANGOLA, distr. Loanda [Luanda], in arenosis maritimis de Ilha de Loanda [on sandy seashores of Loanda Island], 12 Jun 1858, <italic>Welwitsch 2386</italic> (BM000839897! specimen on the left; isolectotypes – BM001209752! BM001209753! K000076292! P04602195! COI00070549! [photo seen], LISU031837! [photo seen]).</p><fig id="F10" position="float" orientation="portrait"><label>Figure 10.</label><caption><p>General view of <italic><tp:taxon-name><tp:taxon-name-part taxon-name-part-type="genus" reg="Sesuvium">Sesuvium</tp:taxon-name-part> <tp:taxon-name-part taxon-name-part-type="species" reg="crithmoides">crithmoides</tp:taxon-name-part></tp:taxon-name></italic> (incl. <italic><tp:taxon-name><tp:taxon-name-part taxon-name-part-type="genus" reg="Sesuvium">S.</tp:taxon-name-part> <tp:taxon-name-part taxon-name-part-type="species" reg="crystallinum">crystallinum</tp:taxon-name-part></tp:taxon-name></italic>) on the dunes of Rio dos Flamingos, Angola. Photographs by C. Klak and P.V. Bruyns (December 2016).</p></caption><graphic xmlns:xlink="http://www.w3.org/1999/xlink" xlink:href="phytokeys-92-045-g010.jpg" position="float" orientation="portrait" xlink:type="simple" id="oo_179513.jpg"/></fig><fig id="F11" position="float" orientation="portrait"><label>Figure 11.</label><caption><p>Parts of the plant of <italic><tp:taxon-name><tp:taxon-name-part taxon-name-part-type="genus" reg="Sesuvium">Sesuvium</tp:taxon-name-part> <tp:taxon-name-part taxon-name-part-type="species" reg="crithmoides">crithmoides</tp:taxon-name-part></tp:taxon-name></italic>: <bold>A</bold> reproductive shoots <bold>B</bold> close-up view of flowers. Photographs by C. Klak and P.V. Bruyns (at the mouth of Rio dos Flamingos, south of Namibe, Angola, December 2016).</p></caption><graphic xmlns:xlink="http://www.w3.org/1999/xlink" xlink:href="phytokeys-92-045-g011.jpg" position="float" orientation="portrait" xlink:type="simple" id="oo_179514.jpg"/></fig></tp:treatment-sec><tp:treatment-sec sec-type="notes" id="SECID0EE6BI"><title>Note.</title><p>Welwitsch collected this new species in 1854 and 1858 from several neighbouring locations in Luanda Province. All examined sheets were labelled with the same collector’s number (2386) and the location of the lectotype specimen is close to that mentioned in the protologue (Barra do Dande settlement, ca. 30 km N of Luanda). Surprisingly, none of the authentic specimens contained the name of Barra do Dande (<xref ref-type="bibr" rid="B86">Welwitsch 1859</xref>) and the species itself was not mentioned in a subsequent treatment of the genus (Welwitsch in <xref ref-type="bibr" rid="B60">Oliver 1871</xref>).</p><!--PageBreak--></tp:treatment-sec><tp:treatment-sec sec-type="–Sesuvium mesembryanthemoides Welw., Ann. Conselho Ultramar. ser. 1: 557 (1859), nomen nudum" id="SECID0ET6BI"><title>–<tp:taxon-name><tp:taxon-name-part taxon-name-part-type="genus" reg="Sesuvium">Sesuvium</tp:taxon-name-part> <tp:taxon-name-part taxon-name-part-type="species" reg="mesembryanthemoides">mesembryanthemoides</tp:taxon-name-part></tp:taxon-name> Welw., Ann. Conselho Ultramar. ser. 1: 557 (1859), nomen nudum</title><p>
              <bold>Note.</bold> <xref ref-type="bibr" rid="B86">Welwitsch (1859)</xref> mentioned the name <italic><tp:taxon-name><tp:taxon-name-part taxon-name-part-type="genus" reg="Sesuvium">Sesuvium</tp:taxon-name-part> <tp:taxon-name-part taxon-name-part-type="species" reg="mesembryanthemoides">mesembryanthemoides</tp:taxon-name-part></tp:taxon-name></italic> (nomen nudum) for the first time, but did not describe the plant morphologically (“Uma nítida espécie de <italic><tp:taxon-name><tp:taxon-name-part taxon-name-part-type="genus" reg="Sesuvium">Sesuvium</tp:taxon-name-part></tp:taxon-name></italic>” [a distinct species of <italic><tp:taxon-name><tp:taxon-name-part taxon-name-part-type="genus" reg="Sesuvium">Sesuvium</tp:taxon-name-part></tp:taxon-name></italic>]). He probably supposed that it was conspecific with <italic><tp:taxon-name><tp:taxon-name-part taxon-name-part-type="genus" reg="Sesuvium">S.</tp:taxon-name-part> <tp:taxon-name-part taxon-name-part-type="species" reg="crithmoides">crithmoides</tp:taxon-name-part></tp:taxon-name></italic>, which was described in the same article (<xref ref-type="bibr" rid="B86">Welwitsch 1859</xref>). As mentioned above, all sheets of <italic><tp:taxon-name><tp:taxon-name-part taxon-name-part-type="genus" reg="Sesuvium">S.</tp:taxon-name-part> <tp:taxon-name-part taxon-name-part-type="species" reg="crithmoides">crithmoides</tp:taxon-name-part></tp:taxon-name></italic> and <tp:taxon-name><tp:taxon-name-part taxon-name-part-type="genus" reg="Sesuvium">S.</tp:taxon-name-part> <tp:taxon-name-part taxon-name-part-type="species" reg="mesembryanthemoides">mesembryanthemoides</tp:taxon-name-part></tp:taxon-name> (nomen), collected by Welwitsch, have the same collection number (2386).</p><!--PageBreak--></tp:treatment-sec><tp:treatment-sec sec-type="=Sesuvium mesembryanthemoides Wawra in Wawra &amp; Peyr., Sitzungsber. Acad. Wien, Math.-Nat. 38: 564 (1860)" id="SECID0EICCI"><title>=<italic><tp:taxon-name><tp:taxon-name-part taxon-name-part-type="genus" reg="Sesuvium">Sesuvium</tp:taxon-name-part> <tp:taxon-name-part taxon-name-part-type="species" reg="mesembryanthemoides">mesembryanthemoides</tp:taxon-name-part></tp:taxon-name></italic> Wawra in Wawra &amp; Peyr., Sitzungsber. Acad. Wien, Math.-Nat. 38: 564 (1860).</title><p>
              <bold>Lectotype</bold> (designated here by Sukhorukov). [ANGOLA] Benguela, <italic>Dr Wawra 210</italic> (LE!).</p><p>
              <bold>Note.</bold> Interestingly, Wawra collected the same species in Angola independently from Welwitsch and used the same epithet “<italic><tp:taxon-name><tp:taxon-name-part taxon-name-part-type="genus" reg="Sesuvium"/><tp:taxon-name-part taxon-name-part-type="species" reg="mesembryanthemoides">mesembryanthemoides</tp:taxon-name-part></tp:taxon-name></italic>” for his new <italic><tp:taxon-name><tp:taxon-name-part taxon-name-part-type="genus" reg="Sesuvium">Sesuvium</tp:taxon-name-part></tp:taxon-name></italic>. Unfortunately, the original sheets of <italic><tp:taxon-name><tp:taxon-name-part taxon-name-part-type="genus" reg="Sesuvium">S.</tp:taxon-name-part> <tp:taxon-name-part taxon-name-part-type="species" reg="mesembryanthemoides">mesembryanthemoides</tp:taxon-name-part></tp:taxon-name></italic> Wawra cited in the protologue (“in littore maris prope Benguelam, <italic>Wawra 210</italic>”: <xref ref-type="bibr" rid="B85">Wawra and Peyritsch 1860</xref>) were destroyed in B, W or WU (<xref ref-type="bibr" rid="B9">Bohley et al. 2017</xref>; Johannes Walter, pers. comm.). <xref ref-type="bibr" rid="B85">Wawra and Peyritsch (1860)</xref> reported the presence of four to six bracteoles in the flowers of <italic><tp:taxon-name><tp:taxon-name-part taxon-name-part-type="genus" reg="Sesuvium">S.</tp:taxon-name-part> <tp:taxon-name-part taxon-name-part-type="species" reg="mesembryanthemoides">mesembryanthemoides</tp:taxon-name-part></tp:taxon-name></italic> and it therefore evidently differs from <italic><tp:taxon-name><tp:taxon-name-part taxon-name-part-type="genus" reg="Sesuvium">S.</tp:taxon-name-part> <tp:taxon-name-part taxon-name-part-type="species" reg="congense">congense</tp:taxon-name-part></tp:taxon-name></italic> (with similar narrow leaves), which has flowers with two bracteoles only. <xref ref-type="bibr" rid="B9">Bohley et al. (2017)</xref> have designated the lectotype of <italic><tp:taxon-name><tp:taxon-name-part taxon-name-part-type="genus" reg="Sesuvium">S.</tp:taxon-name-part> <tp:taxon-name-part taxon-name-part-type="species" reg="mesembryanthemoides">mesembryanthemoides</tp:taxon-name-part></tp:taxon-name></italic> Wawra in the herbarium LISU (with isolectotypes in BM, BR, C, COI, K, LE) based on Welwitsch’s specimens (“Mossamedes [Namibe], seashore, 1 Jul 1859, <italic>Welwitsch 2389</italic>”). However, the material collected by Welwitsch in Namibe province of Angola is not mentioned in the protologue of <italic><tp:taxon-name><tp:taxon-name-part taxon-name-part-type="genus" reg="Sesuvium">S.</tp:taxon-name-part> <tp:taxon-name-part taxon-name-part-type="species" reg="mesembryanthemoides">mesembryanthemoides</tp:taxon-name-part></tp:taxon-name></italic> Wawra and does not belong to the original material. Therefore, this lectotypification cannot be accepted. A lectotype using a Wawra’s specimen (syntype) seen in LE has been selected.</p></tp:treatment-sec><tp:treatment-sec sec-type="=Sesuvium crystallinum Welw. in Oliver, Fl. Trop. Afr. 2: 586 (1871)" id="SECID0E5FCI"><title>=<italic><tp:taxon-name><tp:taxon-name-part taxon-name-part-type="genus" reg="Sesuvium">Sesuvium</tp:taxon-name-part> <tp:taxon-name-part taxon-name-part-type="species" reg="crystallinum">crystallinum</tp:taxon-name-part></tp:taxon-name></italic> Welw. in Oliver, Fl. Trop. Afr. 2: 586 (1871).</title><p>
              <bold>Lectotype</bold> (designated here by Sukhorukov): [ANGOLA] Mossamedes [Namibe], hab.[itat] in arenosis maritimis pr.[ope] Mossamedes [on sandy seashores near Mossamedes], Jul 1859, <italic>Welwitsch 2389</italic> (BM000839898! isolectotypes – C, COI, G! K! LE! LISU).</p><p>Two locations (“Mossamedes” and “Benguela”) were indicated in the protologue. The lectotype of <italic><tp:taxon-name><tp:taxon-name-part taxon-name-part-type="genus" reg="Sesuvium">Sesuvium</tp:taxon-name-part> <tp:taxon-name-part taxon-name-part-type="species" reg="crystallinum">crystallinum</tp:taxon-name-part></tp:taxon-name></italic> is selected here from the specimens collected by Welwitsch with the number <italic>2389</italic> which were located in different herbaria including LISU (“holotype” in <xref ref-type="bibr" rid="B9">Bohley et al. (2017)</xref>; not correctable to “lectotype” under Art. 7.10).</p><p>
              <bold>Taxonomic and nomenclatural notes.</bold> The type material of <italic><tp:taxon-name><tp:taxon-name-part taxon-name-part-type="genus" reg="Sesuvium">S.</tp:taxon-name-part> <tp:taxon-name-part taxon-name-part-type="species" reg="crithmoides">crithmoides</tp:taxon-name-part></tp:taxon-name></italic> comprises the plant fragments with narrow (linear or lanceolate) leaves reaching 8 cm in length. The leaf length and shape is a single character used for its delimitation from the closely related <italic><tp:taxon-name><tp:taxon-name-part taxon-name-part-type="genus" reg="Sesuvium">S.</tp:taxon-name-part> <tp:taxon-name-part taxon-name-part-type="species" reg="crystallinum">crystallinum</tp:taxon-name-part></tp:taxon-name></italic> (<xref ref-type="bibr" rid="B29">Gonçalves 1970</xref>) and <italic><tp:taxon-name><tp:taxon-name-part taxon-name-part-type="genus" reg="Sesuvium">S.</tp:taxon-name-part> <tp:taxon-name-part taxon-name-part-type="species" reg="mesembryanthemoides">mesembryanthemoides</tp:taxon-name-part></tp:taxon-name></italic> Wawra (<xref ref-type="bibr" rid="B9">Bohley et al. 2017</xref>). Both species are considered to have shorter (up to 5 cm) and broader leaves. However, the authentic material and protologue of <italic><tp:taxon-name><tp:taxon-name-part taxon-name-part-type="genus" reg="Sesuvium">S.</tp:taxon-name-part> <tp:taxon-name-part taxon-name-part-type="species" reg="mesembryanthemoides">mesembryanthemoides</tp:taxon-name-part></tp:taxon-name></italic> clearly state that this plant was described as a remarkable species with subtriquetrous-terete (narrow) leaves (Wawra in <xref ref-type="bibr" rid="B85">Wawra and Peyritsch 1860</xref>). Therefore, the use of <italic><tp:taxon-name><tp:taxon-name-part taxon-name-part-type="genus" reg="Sesuvium">S.</tp:taxon-name-part> <tp:taxon-name-part taxon-name-part-type="species" reg="mesembryanthemoides">mesembryanthemoides</tp:taxon-name-part></tp:taxon-name></italic> as a priority name against <italic><tp:taxon-name><tp:taxon-name-part taxon-name-part-type="genus" reg="Sesuvium">S.</tp:taxon-name-part> <tp:taxon-name-part taxon-name-part-type="species" reg="crystallinum">crystallinum</tp:taxon-name-part></tp:taxon-name></italic> (<xref ref-type="bibr" rid="B34">Hartmann 2002</xref>, <xref ref-type="bibr" rid="B21">Figueiredo and Smith 2008</xref>, <xref ref-type="bibr" rid="B9">Bohley et al. 2017</xref>) with broader and shorter leaves cannot be accepted. In all characters, including leaf length and shape, <italic><tp:taxon-name><tp:taxon-name-part taxon-name-part-type="genus" reg="Sesuvium">S.</tp:taxon-name-part> <tp:taxon-name-part taxon-name-part-type="species" reg="crithmoides">crithmoides</tp:taxon-name-part></tp:taxon-name></italic> and <italic><tp:taxon-name><tp:taxon-name-part taxon-name-part-type="genus" reg="Sesuvium">S.</tp:taxon-name-part> <tp:taxon-name-part taxon-name-part-type="species" reg="mesembryanthemoides">mesembryanthemoides</tp:taxon-name-part></tp:taxon-name></italic> are clearly conspecific.</p><!--PageBreak--><p>The authors propose to merge the broad-leaved individuals (<italic><tp:taxon-name><tp:taxon-name-part taxon-name-part-type="genus" reg="Sesuvium">S.</tp:taxon-name-part> <tp:taxon-name-part taxon-name-part-type="species" reg="crystallinum">crystallinum</tp:taxon-name-part></tp:taxon-name></italic>) with <italic><tp:taxon-name><tp:taxon-name-part taxon-name-part-type="genus" reg="Sesuvium">S.</tp:taxon-name-part> <tp:taxon-name-part taxon-name-part-type="species" reg="crithmoides">crithmoides</tp:taxon-name-part></tp:taxon-name></italic> for the first time. Observations by the authors in Angola (C. Klak and P. Bruyns) did not confirm the separate existence of “short-leaved” or “long-leaved” plants. Other morphological and carpological characters are the same in both <italic><tp:taxon-name><tp:taxon-name-part taxon-name-part-type="genus" reg="Sesuvium">S.</tp:taxon-name-part> <tp:taxon-name-part taxon-name-part-type="species" reg="crithmoides">crithmoides</tp:taxon-name-part></tp:taxon-name></italic> and <italic><tp:taxon-name><tp:taxon-name-part taxon-name-part-type="genus" reg="Sesuvium">S.</tp:taxon-name-part> <tp:taxon-name-part taxon-name-part-type="species" reg="crystallinum">crystallinum</tp:taxon-name-part></tp:taxon-name></italic>. Only <italic><tp:taxon-name><tp:taxon-name-part taxon-name-part-type="genus" reg="Sesuvium">S.</tp:taxon-name-part> <tp:taxon-name-part taxon-name-part-type="species" reg="crithmoides">crithmoides</tp:taxon-name-part></tp:taxon-name></italic> (<italic>Winter 7786</italic> (PRE) from Baba, Angola) was included in the molecular analysis (<xref ref-type="bibr" rid="B9">Bohley et al. 2017</xref>).</p><p>
              <italic><tp:taxon-name><tp:taxon-name-part taxon-name-part-type="genus" reg="Sesuvium">Sesuvium</tp:taxon-name-part> <tp:taxon-name-part taxon-name-part-type="species" reg="crithmoides">crithmoides</tp:taxon-name-part></tp:taxon-name></italic> was considered as an endemic to Angola, although with possible records in coastal areas of the DR Congo (<xref ref-type="bibr" rid="B9">Bohley et al. 2017</xref>). One collection of <italic><tp:taxon-name><tp:taxon-name-part taxon-name-part-type="genus" reg="Sesuvium">S.</tp:taxon-name-part> <tp:taxon-name-part taxon-name-part-type="species" reg="crithmoides">crithmoides</tp:taxon-name-part></tp:taxon-name></italic> from the DR Congo (see also <xref ref-type="bibr" rid="B37">Hauman 1951</xref>, sub <italic><tp:taxon-name><tp:taxon-name-part taxon-name-part-type="genus" reg="Sesuvium">S.</tp:taxon-name-part> <tp:taxon-name-part taxon-name-part-type="species" reg="mesembryanthemoides">mesembryanthemoides</tp:taxon-name-part></tp:taxon-name></italic>) has been found and was also identified for the Republic of Congo for the first time (previously wrongly labelled as <italic><tp:taxon-name><tp:taxon-name-part taxon-name-part-type="genus" reg="Sesuvium">Sesuvium</tp:taxon-name-part> <tp:taxon-name-part taxon-name-part-type="species" reg="portulacastrum">portulacastrum</tp:taxon-name-part></tp:taxon-name></italic>). All specimens seen from the Republic of Congo or the DR Congo have long and narrow leaves.</p></tp:treatment-sec><tp:treatment-sec sec-type="material" id="SECID0EROCI"><title>Additional specimens examined.</title><p>ANGOLA: <bold>Benguela prov.</bold>: Benguela, [without date] <italic>H. Vanderyst 13141</italic> (BR0000013827410); near Benguela, Lobito Bay, 1 Sep 1906, <italic>H. Bolus 12453</italic> (BOL); S of Benguela, seashore at Cuio village, 25 Dec 2016, <italic>C. Klak 2558</italic> (BOL); <bold>Cabinda prov</bold>: Landana, 9 Aug 1895, <italic>A. Dewevre 231</italic> (BR0000013827380), Landana, 15 Aug 1913, <italic>Bequaert 616</italic> (BR000000871151); Cabinda, Sumba village, 30 Nov 1957, <italic>Lebrun 11195</italic> (BR0000013827441; K); <bold>Cuanza Sul prov.</bold>: Praia de Sousa, <named-content xmlns:xlink="http://www.w3.org/1999/xlink" content-type="dwc:verbatimCoordinates" xlink:type="simple"><named-content content-type="geo-json" specific-use="{&#34;type&#34;:&#34;Point&#34;,&#34;coordinates&#34;:[13.783333,-11.600000]}" id="NCID0EMPCI" xlink:type="simple">11°36'S 13°47'E</named-content></named-content>, 3 Feb 1975, <italic>J.D. Ward 82</italic> (K, WIND); <bold>Luanda prov.</bold>: Luanda, <italic>Welwitsch 2380</italic> (LE), the same place, 13 Sep 1955, <italic>J. Lebrun 10905</italic> (BR0000013827403); <bold>Namibe prov.</bold>: Cabo Negro, Sep 1859, <italic>Welwitsch 2387</italic> (BM); Cabo Negro, Aug 1937, <italic>H. Humbert 16391</italic> (BM); the same place, 15 Apr 1973, <italic>P. Bamps et al. 4519</italic> (BR0000013827465); Mossamedes [Namibe city], 1937, <italic>L.W. Carrisso and F. Sousa 218</italic> (BM); Mossamedes, 21 Sep 1955, <italic>J. Lebrun 10926</italic> (BR0000013827472); Baba, 23 Jan 2009, <italic>P.J.D. Winter 7786</italic> (LUBA, PRE); seashore at mouth of Rio dos Flamingos, 17 Dec 2016, <italic>C. Klak 2551</italic> (BOL); DEMOCRATIC REPUBLIC OF CONGO: <bold>Kongo Central prov</bold>.: Banana, [without date] <italic>Gillet S.n</italic>. (BR0000013827434); [Nature Reserve] Luki-Mayumbe, 1959, <italic>Flamigni 10773</italic> (BR0000013827427); REPUBLIC OF CONGO (new records): Kouilou, 5 Sep 1962, <italic>L. Makany 63</italic> (P04602222); Djeno Region [Pointe-Noire], 26 Jan 1966, <italic>C. Farron 4795</italic> (P04602197 &amp; P04602199); Pointe-Noire, Dec 1958, <italic>J. Koechlin 5528</italic> (P04602193).</p></tp:treatment-sec><tp:treatment-sec sec-type="distribution" id="SECID0E5QCI"><title>General distribution</title><p>(Fig. <xref ref-type="fig" rid="F12">12</xref>). Angola, Democratic Republic of Congo, Republic of Congo. <italic><tp:taxon-name><tp:taxon-name-part taxon-name-part-type="genus" reg="Sesuvium">Sesuvium</tp:taxon-name-part> <tp:taxon-name-part taxon-name-part-type="species" reg="crithmoides">crithmoides</tp:taxon-name-part></tp:taxon-name></italic> has been introduced to USA (Georgia, Glynn county, Brunswick, on ballast, 15 Aug 1902, <italic>R.M. Harper 1524</italic> (BM!); see also <xref ref-type="bibr" rid="B71">Small (1933)</xref>), probably as casual and not naturalised species (<xref ref-type="bibr" rid="B20">Ferren 2003</xref>). The specimen seen also has long and narrow leaves.</p><fig id="F12" position="float" orientation="portrait"><label>Figure 12.</label><caption><p>Distribution map of <italic><tp:taxon-name><tp:taxon-name-part taxon-name-part-type="genus" reg="Sesuvium">Sesuvium</tp:taxon-name-part> <tp:taxon-name-part taxon-name-part-type="species" reg="crithmoides">crithmoides</tp:taxon-name-part></tp:taxon-name></italic>.</p></caption><graphic xmlns:xlink="http://www.w3.org/1999/xlink" xlink:href="phytokeys-92-045-g012.jpg" position="float" orientation="portrait" xlink:type="simple" id="oo_179515.jpg"/></fig></tp:treatment-sec><tp:treatment-sec sec-type="conservation status" id="SECID0EVSCI"><title>Conservation status.</title><p>
              <italic><tp:taxon-name><tp:taxon-name-part taxon-name-part-type="genus" reg="Sesuvium">Sesuvium</tp:taxon-name-part> <tp:taxon-name-part taxon-name-part-type="species" reg="crithmoides">crithmoides</tp:taxon-name-part></tp:taxon-name></italic> has an estimated <abbrev xmlns:xlink="http://www.w3.org/1999/xlink" xlink:title="extent of occurrence" id="ABBRID0EGTCI" xlink:type="simple">EOO</abbrev> of 177,271 km<sup>2</sup> and <abbrev xmlns:xlink="http://www.w3.org/1999/xlink" xlink:title="area of occurrence" id="ABBRID0EMTCI" xlink:type="simple">AOO</abbrev> of 56 km<sup>2</sup>. It was found to be common in two localities in Angola (<italic>C. Klak 2551</italic> &amp; <italic>2558</italic>), where it grows within 50 metres of the sea. Sources of disturbance include vehicles driven along the beach, which was observed near Namibe city. However, vehicles are even now rather few in Angola and much of the southern, very arid Angolan coastline is still relatively pristine. Due to its large <abbrev xmlns:xlink="http://www.w3.org/1999/xlink" xlink:title="extent of occurrence" id="ABBRID0EWTCI" xlink:type="simple">EOO</abbrev> and low threat level, the authors therefore recommend this species to be classified as Least Concern (LC) according to the IUCN Red List Criteria (<xref ref-type="bibr" rid="B41">IUCN 2017</xref>).</p><!--PageBreak--></tp:treatment-sec><ref-list><ref id="B86"><mixed-citation xmlns:xlink="http://www.w3.org/1999/xlink" xlink:type="simple">
          <person-group><name name-style="western"><surname>Welwitsch</surname><given-names>F</given-names></name></person-group> (<year>1859</year>) <article-title>Apontamentos phytogeográphicos sobre a flora da província de Angola na África equinocial. Anais do Conselho do Ultramarino, ser.</article-title> <volume>1</volume>: <fpage>527</fpage>–<lpage>593</lpage>.</mixed-citation></ref><ref id="B60"><mixed-citation xmlns:xlink="http://www.w3.org/1999/xlink" xlink:type="simple">
          <person-group><name name-style="western"><surname>Oliver</surname><given-names>D</given-names></name></person-group> (<year>1871</year>) Flora of Tropical Africa, Vol. 2 (<tp:taxon-name><tp:taxon-name-part taxon-name-part-type="family">Leguminosae</tp:taxon-name-part></tp:taxon-name> to <tp:taxon-name>Ficoideae</tp:taxon-name>). Reeve &amp; Co, London.</mixed-citation></ref><ref id="B85"><mixed-citation xmlns:xlink="http://www.w3.org/1999/xlink" xlink:type="simple">
          <person-group><name name-style="western"><surname>Wawra</surname><given-names>H</given-names></name><name name-style="western"><surname>Peyritsch</surname><given-names>J</given-names></name></person-group> (<year>1860</year>) <article-title>Sertum benguelense.</article-title> <source>Sitzungsberichte der Kaiserlichen Academie der Wissenschaften, Mathematisch-Naturwissenschaftliche Classe</source> <volume>38</volume>: <fpage>543</fpage>–<lpage>586</lpage>.</mixed-citation></ref><ref id="B9"><mixed-citation xmlns:xlink="http://www.w3.org/1999/xlink" xlink:type="simple">
          <person-group><name name-style="western"><surname>Bohley</surname><given-names>K</given-names></name><name name-style="western"><surname>Winter</surname><given-names>PJD</given-names></name><name name-style="western"><surname>Kadereit</surname><given-names>G</given-names></name></person-group> (<year>2017</year>) <article-title>A revision of <italic><tp:taxon-name><tp:taxon-name-part taxon-name-part-type="genus">Sesuvium</tp:taxon-name-part></tp:taxon-name></italic> (<tp:taxon-name><tp:taxon-name-part taxon-name-part-type="family">Aizoaceae</tp:taxon-name-part></tp:taxon-name>, <tp:taxon-name><tp:taxon-name-part taxon-name-part-type="subfamily">Sesuvioideae</tp:taxon-name-part></tp:taxon-name>).</article-title> <source>Systematic Botany</source> <volume>42</volume>(<issue>1</issue>): <fpage>124</fpage>–<lpage>147</lpage>. <ext-link xlink:type="simple" ext-link-type="doi" xlink:href="10.1600/036364417X694575">https://doi.org/10.1600/036364417X694575</ext-link></mixed-citation></ref><ref id="B29"><mixed-citation xmlns:xlink="http://www.w3.org/1999/xlink" xlink:type="simple">
          <person-group><name name-style="western"><surname>Gonçalves</surname><given-names>ML</given-names></name></person-group> (<year>1970</year>) <article-title><tp:taxon-name><tp:taxon-name-part taxon-name-part-type="family">Aizoaceae</tp:taxon-name-part></tp:taxon-name>.</article-title> In: <person-group><name name-style="western"><surname>Exell</surname><given-names>AW</given-names></name><name name-style="western"><surname>Fernandes</surname><given-names>A</given-names></name><name name-style="western"><surname>Mendes</surname><given-names>EJ</given-names></name></person-group> (<role>Eds</role>) <issue-title>Conspectus florae Angolensis.</issue-title> <source><tp:taxon-name><tp:taxon-name-part taxon-name-part-type="family">Rosaceae</tp:taxon-name-part></tp:taxon-name>-<tp:taxon-name><tp:taxon-name-part taxon-name-part-type="family">Alangiaceae</tp:taxon-name-part></tp:taxon-name>, Vol. 4. Oficinas Gráficas da Imprimarte, Lisbon</source>, <fpage>302</fpage>–<lpage>333</lpage>.</mixed-citation></ref><ref id="B34"><mixed-citation xmlns:xlink="http://www.w3.org/1999/xlink" xlink:type="simple">
          <person-group><name name-style="western"><surname>Hartmann</surname><given-names>HEK</given-names></name></person-group> (<year>2002</year>) Illustrated handbook of succulent plants: <tp:taxon-name><tp:taxon-name-part taxon-name-part-type="family">Aizoaceae</tp:taxon-name-part></tp:taxon-name> F–Z. Springer, Berlin, Heidelberg, New York.</mixed-citation></ref><ref id="B21"><mixed-citation xmlns:xlink="http://www.w3.org/1999/xlink" xlink:type="simple">
          <person-group><name name-style="western"><surname>Figueiredo</surname><given-names>E</given-names></name><name name-style="western"><surname>Smith</surname><given-names>GF</given-names></name></person-group> (<role>Eds</role>) (<year>2008</year>) Plants of Angola [Strelitzia 22]. South African National Biodiversity Institute, Pretoria.</mixed-citation></ref><ref id="B37"><mixed-citation xmlns:xlink="http://www.w3.org/1999/xlink" xlink:type="simple">
          <person-group><name name-style="western"><surname>Hauman</surname><given-names>L</given-names></name></person-group> (<year>1951</year>) <article-title><tp:taxon-name><tp:taxon-name-part taxon-name-part-type="family">Aizoaceae</tp:taxon-name-part></tp:taxon-name>.</article-title> In: <person-group><name name-style="western"><surname>Robyns</surname><given-names>W</given-names></name></person-group> (<role>Ed.</role>) <issue-title>Flora du Congo Belge et du Ruanda–Urundi, Vol.</issue-title> <source>2. INEAC Publ., Brussels</source>, <fpage>100</fpage>–<lpage>117</lpage>.</mixed-citation></ref><ref id="B71"><mixed-citation xmlns:xlink="http://www.w3.org/1999/xlink" xlink:type="simple">
          <person-group><name name-style="western"><surname>Small</surname><given-names>JK</given-names></name></person-group> (<year>1933</year>) Manual of the southeastern flora: being descriptions of the seed plants growing naturally in Florida, Alabama, Mississippi, eastern Louisiana, Tennessee, North Carolina, South Carolina and Georgia. [Printed by the author], New York.</mixed-citation></ref><ref id="B20"><mixed-citation xmlns:xlink="http://www.w3.org/1999/xlink" xlink:type="simple">
          <person-group><name name-style="western"><surname>Ferren</surname><given-names>WR</given-names></name></person-group> (<year>2003</year>) <article-title><italic><tp:taxon-name><tp:taxon-name-part taxon-name-part-type="genus">Sesuvium</tp:taxon-name-part></tp:taxon-name></italic>.</article-title> In: (<role>Eds</role>) <issue-title>Flora of North America, North of Mexico, Vol.</issue-title> <source>4. Oxford University Press, New York, Oxford</source>, <fpage>80</fpage>–<lpage>81</lpage>.</mixed-citation></ref><ref id="B41"><mixed-citation xmlns:xlink="http://www.w3.org/1999/xlink" xlink:type="simple">
          <institution xlink:type="simple">IUCN</institution> (<year>2017</year>) <source>Guidelines for Using the IUCN Red List Categories and Criteria, Version 13</source>. IUCN, Gland, Switzerland. <ext-link xlink:type="simple" ext-link-type="uri" xlink:href="http://www.iucnredlist.org/documents/RedListGuidelines.pdf">http://www.iucnredlist.org/documents/RedListGuidelines.pdf</ext-link> <date-in-citation content-type="access-date">[accessed 7 Nov 2017]</date-in-citation>.</mixed-citation></ref></ref-list></tp:taxon-treatment>
