# Supplementary material for: Diagnostics, taxonomy, nomenclature and distribution of perennial Sesuvium (Aizoaceae) in Africa
Source: PhytoKeys. 2018 Jan 15;(92):45–88. doi: 10.3897/phytokeys.92.22205 (PMC5799733; doi:10.3897/phytokeys.92.22205)
Supplement: XML Treatment for Sesuvium portulacastrum [file phytokeys.92.22205-treatment4.xml]

<!DOCTYPE tp:taxon-treatment
  PUBLIC "-//TaxonX//DTD Taxonomic Treatment Publishing DTD v0 20100105//EN" "tax-treatment-NSO.dtd">
<tp:taxon-treatment xmlns:tp="http://www.plazi.org/taxpub"><tp:treatment-meta><kwd-group><label>Taxon classification</label><kwd><named-content xmlns:xlink="http://www.w3.org/1999/xlink" content-type="kingdom">Plantae</named-content></kwd><kwd><named-content xmlns:xlink="http://www.w3.org/1999/xlink" content-type="order">ORDO</named-content></kwd><kwd><named-content xmlns:xlink="http://www.w3.org/1999/xlink" content-type="family">FAMILIA</named-content></kwd></kwd-group><mixed-citation publication-type="journal"><person-group><name><surname>Sukhorukov</surname><given-names>Alexander P.</given-names></name><name><surname>Nilova</surname><given-names>Maya V.</given-names></name><name><surname>Erst</surname><given-names>Andrey S.</given-names></name><name><surname>Kushunina</surname><given-names>Maria</given-names></name><name><surname>Baider</surname><given-names>Cláudia</given-names></name><name><surname>Verloove</surname><given-names>Filip</given-names></name><name><surname>Salas-Pascual</surname><given-names>Marcos</given-names></name><name><surname>Belyaeva</surname><given-names>Irina V.</given-names></name><name><surname>Krinitsina</surname><given-names>Anastasiya A.</given-names></name><name><surname>Bruyns</surname><given-names>Peter V.</given-names></name><name><surname>Klak</surname><given-names>Cornelia</given-names></name></person-group><article-title>Diagnostics, taxonomy, nomenclature and distribution of perennial <italic><tp:taxon-name><tp:taxon-name-part taxon-name-part-type="genus" reg="Sesuvium">Sesuvium</tp:taxon-name-part></tp:taxon-name></italic> (<tp:taxon-name><tp:taxon-name-part taxon-name-part-type="family">Aizoaceae</tp:taxon-name-part></tp:taxon-name>) in Africa</article-title><source>PhytoKeys</source><day>15</day><month>1</month><year>2018</year><volume>2018</volume><issue>92</issue><fpage>45</fpage><lpage>88</lpage><pub-id pub-id-type="doi">10.3897/phytokeys.92.22205</pub-id></mixed-citation></tp:treatment-meta><tp:nomenclature><tp:taxon-name>
              <tp:taxon-name-part taxon-name-part-type="genus" reg="Sesuvium">Sesuvium</tp:taxon-name-part>
              <tp:taxon-name-part taxon-name-part-type="species" reg="portulacastrum">portulacastrum</tp:taxon-name-part>
            </tp:taxon-name><tp:taxon-authority>(L.) L., Syst. Nat., ed. 10(2): 1058 (1759).</tp:taxon-authority><tp:nomenclature-citation-list><tp:nomenclature-citation><tp:taxon-name><tp:taxon-name-part taxon-name-part-type="genus" reg="Sesuvium"/><tp:taxon-name-part taxon-name-part-type="species" reg="portulacastrum"/></tp:taxon-name><comment>≡<tp:taxon-name><tp:taxon-name-part taxon-name-part-type="genus" reg="Portulaca">Portulaca</tp:taxon-name-part> <tp:taxon-name-part taxon-name-part-type="species" reg="portulacastrum">portulacastrum</tp:taxon-name-part></tp:taxon-name> L., Sp. Pl. 1: 446 (1753). </comment></tp:nomenclature-citation></tp:nomenclature-citation-list></tp:nomenclature><tp:treatment-sec sec-type="Lectotype" id="SECID0EQVCI"><title>Lectotype</title><p>(<xref ref-type="bibr" rid="B88">Wijnands 1983</xref>). <xref ref-type="bibr" rid="B38">Hermann (1698)</xref>, Icon. 212 [112, a typographic error], as “<tp:taxon-name><tp:taxon-name-part taxon-name-part-type="genus" reg="Portulaca">Portulaca</tp:taxon-name-part></tp:taxon-name> corassavica …”.</p><p>Two subspecies of <italic><tp:taxon-name><tp:taxon-name-part taxon-name-part-type="genus" reg="Sesuvium">S.</tp:taxon-name-part> <tp:taxon-name-part taxon-name-part-type="species" reg="portulacastrum">portulacastrum</tp:taxon-name-part></tp:taxon-name></italic> growing in Africa have been accepted.</p></tp:treatment-sec><ref-list><ref id="B88"><mixed-citation xmlns:xlink="http://www.w3.org/1999/xlink" xlink:type="simple">
          <person-group><name name-style="western"><surname>Wijnands</surname><given-names>DO</given-names></name></person-group> (<year>1983</year>) The Botany of the Commelins. Balkema, Rotterdam.</mixed-citation></ref><ref id="B38"><mixed-citation xmlns:xlink="http://www.w3.org/1999/xlink" xlink:type="simple">
          <person-group><name name-style="western"><surname>Hermann</surname><given-names>P</given-names></name></person-group> (<year>1698</year>) Paradisus batavus, continens plus centrum plantas affabre aere insisas et descriptionibus illustratas. Elzevier, Leiden.</mixed-citation></ref></ref-list></tp:taxon-treatment>
