# Supplementary material for: Diagnostics, taxonomy, nomenclature and distribution of perennial Sesuvium (Aizoaceae) in Africa
Source: PhytoKeys. 2018 Jan 15;(92):45–88. doi: 10.3897/phytokeys.92.22205 (PMC5799733; doi:10.3897/phytokeys.92.22205)
Supplement: XML Treatment for Sesuvium portulacastrum subsp. portulacastrum [file phytokeys.92.22205-treatment5.xml]

<!DOCTYPE tp:taxon-treatment
  PUBLIC "-//TaxonX//DTD Taxonomic Treatment Publishing DTD v0 20100105//EN" "tax-treatment-NSO.dtd">
<tp:taxon-treatment xmlns:tp="http://www.plazi.org/taxpub"><tp:treatment-meta><kwd-group><label>Taxon classification</label><kwd><named-content xmlns:xlink="http://www.w3.org/1999/xlink" content-type="kingdom">Plantae</named-content></kwd><kwd><named-content xmlns:xlink="http://www.w3.org/1999/xlink" content-type="order">ORDO</named-content></kwd><kwd><named-content xmlns:xlink="http://www.w3.org/1999/xlink" content-type="family">FAMILIA</named-content></kwd></kwd-group><mixed-citation publication-type="journal"><person-group><name><surname>Sukhorukov</surname><given-names>Alexander P.</given-names></name><name><surname>Nilova</surname><given-names>Maya V.</given-names></name><name><surname>Erst</surname><given-names>Andrey S.</given-names></name><name><surname>Kushunina</surname><given-names>Maria</given-names></name><name><surname>Baider</surname><given-names>Cláudia</given-names></name><name><surname>Verloove</surname><given-names>Filip</given-names></name><name><surname>Salas-Pascual</surname><given-names>Marcos</given-names></name><name><surname>Belyaeva</surname><given-names>Irina V.</given-names></name><name><surname>Krinitsina</surname><given-names>Anastasiya A.</given-names></name><name><surname>Bruyns</surname><given-names>Peter V.</given-names></name><name><surname>Klak</surname><given-names>Cornelia</given-names></name></person-group><article-title>Diagnostics, taxonomy, nomenclature and distribution of perennial <italic><tp:taxon-name><tp:taxon-name-part taxon-name-part-type="genus" reg="Sesuvium">Sesuvium</tp:taxon-name-part></tp:taxon-name></italic> (<tp:taxon-name><tp:taxon-name-part taxon-name-part-type="family">Aizoaceae</tp:taxon-name-part></tp:taxon-name>) in Africa</article-title><source>PhytoKeys</source><day>15</day><month>1</month><year>2018</year><volume>2018</volume><issue>92</issue><fpage>45</fpage><lpage>88</lpage><pub-id pub-id-type="doi">10.3897/phytokeys.92.22205</pub-id></mixed-citation></tp:treatment-meta><tp:nomenclature><tp:taxon-name>
              <tp:taxon-name-part taxon-name-part-type="genus" reg="Sesuvium">Sesuvium</tp:taxon-name-part>
              <tp:taxon-name-part taxon-name-part-type="species" reg="portulacastrum">portulacastrum</tp:taxon-name-part>
              <tp:taxon-name-part taxon-name-part-type="infraspecific-rank">subsp.</tp:taxon-name-part>
              <tp:taxon-name-part taxon-name-part-type="subspecies" reg="portulacastrum">portulacastrum</tp:taxon-name-part>
            </tp:taxon-name><xref ref-type="fig" rid="F13">Fig. 13</xref><tp:nomenclature-citation-list><tp:nomenclature-citation><tp:taxon-name><tp:taxon-name-part taxon-name-part-type="genus" reg="Sesuvium"/><tp:taxon-name-part taxon-name-part-type="species" reg="portulacastrum"/><tp:taxon-name-part taxon-name-part-type="infraspecific-rank"/><tp:taxon-name-part taxon-name-part-type="subspecies" reg="portulacastrum">portulacastrum</tp:taxon-name-part></tp:taxon-name><comment>=<tp:taxon-name><tp:taxon-name-part taxon-name-part-type="genus" reg="Sesuvium">Sesuvium</tp:taxon-name-part> <tp:taxon-name-part taxon-name-part-type="species" reg="brevifolium">brevifolium</tp:taxon-name-part></tp:taxon-name> Schumach. &amp; Thonn. in Schumacher, Beskr. Guin. Pl.: 233 (1827). </comment></tp:nomenclature-citation></tp:nomenclature-citation-list></tp:nomenclature><tp:treatment-sec sec-type="Lectotype" id="SECID0ENYCI"><title>Lectotype</title><p>(designated here by Sukhorukov): Danish Gold Coast, Guinea [probably SE Ghana], <italic>P.E. Isert s.n</italic>. (C10004542! [photo seen]).</p><p>The lectotype is chosen due to inclusion of two elements in the protologue (<xref ref-type="bibr" rid="B70">Schumacher 1827</xref>), a specimen cited and a drawing (Table 216, Fig. 1).</p><fig id="F13" position="float" orientation="portrait"><label>Figure 13.</label><caption><p>Parts of the plant of <tp:taxon-name><tp:taxon-name-part taxon-name-part-type="genus" reg="Sesuvium">Sesuvium</tp:taxon-name-part> <tp:taxon-name-part taxon-name-part-type="species" reg="portulacastrum">portulacastrum</tp:taxon-name-part> <tp:taxon-name-part taxon-name-part-type="infraspecific-rank">subsp.</tp:taxon-name-part> <tp:taxon-name-part taxon-name-part-type="subspecies" reg="portulacastrum">portulacastrum</tp:taxon-name-part></tp:taxon-name>: <bold>A</bold> vegetative shoots <bold>B</bold> reproductive shoots. Photographs by M. Salas-Pascual (Gran Canaria, Canary Islands, Spain, July 2017).</p></caption><graphic xmlns:xlink="http://www.w3.org/1999/xlink" xlink:href="phytokeys-92-045-g013.jpg" position="float" orientation="portrait" xlink:type="simple" id="oo_179516.jpg"/></fig></tp:treatment-sec><tp:treatment-sec sec-type="Taxonomic notes" id="SECID0EF1CI"><title>Taxonomic notes.</title><p>The autonymous subspecies is of American origin and is known in many parts of tropical Africa and other continents, especially in regions with a hot and humid climate. According to the lectotypification undertaken by <xref ref-type="bibr" rid="B88">Wijnands (1983)</xref>, the “true” <italic><tp:taxon-name><tp:taxon-name-part taxon-name-part-type="genus" reg="Sesuvium">S.</tp:taxon-name-part> <tp:taxon-name-part taxon-name-part-type="species" reg="portulacastrum">portulacastrum</tp:taxon-name-part></tp:taxon-name></italic> is present in Central America (including the Caribbean Islands). The following characters distinguish this subspecies: rampant ramification, glabrous stems and adult leaves with mamillate epidermis, petioles up to 3 mm, oblong-spatulate leaves of 20–60 × 5–10(12) mm and 1.5–4 mm thick, conspicuous (7–12 mm) pedicels, flowers 10–15 mm in diameter and slightly elongated seeds. This description makes sense, because the species is non-uniform in its morphological characters (e.g. leaf length, presence of papillae on stems and leaves, seed ornamentation) and is corroborated by the molecular phylogeny (<xref ref-type="bibr" rid="B9">Bohley et al. 2017</xref>). Although <italic><tp:taxon-name><tp:taxon-name-part taxon-name-part-type="genus" reg="Sesuvium">S.</tp:taxon-name-part> <tp:taxon-name-part taxon-name-part-type="species" reg="portulacastrum">portulacastrum</tp:taxon-name-part></tp:taxon-name></italic> is considered to have numerous synonyms (<xref ref-type="bibr" rid="B9">Bohley et al. 2017</xref>), at least some of them need further studies due to the presence of morphological differences, e.g. <italic><tp:taxon-name><tp:taxon-name-part taxon-name-part-type="genus" reg="Sesuvium">S.</tp:taxon-name-part> <tp:taxon-name-part taxon-name-part-type="species" reg="microphyllum">microphyllum</tp:taxon-name-part></tp:taxon-name></italic> Willd. (Caribbean Islands), <italic><tp:taxon-name><tp:taxon-name-part taxon-name-part-type="genus" reg="Sesuvium">S.</tp:taxon-name-part> <tp:taxon-name-part taxon-name-part-type="species" reg="sessile">sessile</tp:taxon-name-part></tp:taxon-name></italic> Pers. (South America?) or populations growing in Southeast Asia. In addition, <italic><tp:taxon-name><tp:taxon-name-part taxon-name-part-type="genus" reg="Sesuvium">Sesuvium</tp:taxon-name-part></tp:taxon-name></italic> is represented in Central America by at least six taxa (Sukhorukov et al., in prep.) and two of them have to be described as new species.</p><p>From humid coastal parts of West Africa, only one perennial species was described, <italic><tp:taxon-name><tp:taxon-name-part taxon-name-part-type="genus" reg="Sesuvium">S.</tp:taxon-name-part> <tp:taxon-name-part taxon-name-part-type="species" reg="brevifolium">brevifolium</tp:taxon-name-part></tp:taxon-name></italic> Schumach. &amp; Thonn. (<xref ref-type="bibr" rid="B70">Schumacher 1827</xref>). This species has spatulate or oblong leaves with very short petioles, the characters being typical of <italic><tp:taxon-name><tp:taxon-name-part taxon-name-part-type="genus" reg="Sesuvium">Sesuvium</tp:taxon-name-part> <tp:taxon-name-part taxon-name-part-type="species" reg="portulacastrum">portulacastrum</tp:taxon-name-part></tp:taxon-name></italic>. For this reason, <italic><tp:taxon-name><tp:taxon-name-part taxon-name-part-type="genus" reg="Sesuvium">S.</tp:taxon-name-part> <tp:taxon-name-part taxon-name-part-type="species" reg="brevifolium">brevifolium</tp:taxon-name-part></tp:taxon-name></italic> is merged with <tp:taxon-name><tp:taxon-name-part taxon-name-part-type="genus" reg="Sesuvium">S.</tp:taxon-name-part> <tp:taxon-name-part taxon-name-part-type="species" reg="portulacastrum">portulacastrum</tp:taxon-name-part> <tp:taxon-name-part taxon-name-part-type="infraspecific-rank">subsp.</tp:taxon-name-part> <tp:taxon-name-part taxon-name-part-type="subspecies" reg="portulacastrum">portulacastrum</tp:taxon-name-part></tp:taxon-name>, this being in agreement with other accounts (<xref ref-type="bibr" rid="B39">Hooker 1849</xref>, Welwitsch in <xref ref-type="bibr" rid="B60">Oliver 1871</xref>, <xref ref-type="bibr" rid="B9">Bohley et al. 2017</xref>).</p><p>The autonymous subspecies of <italic><tp:taxon-name><tp:taxon-name-part taxon-name-part-type="genus" reg="Sesuvium">S.</tp:taxon-name-part> <tp:taxon-name-part taxon-name-part-type="species" reg="portulacastrum">portulacastrum</tp:taxon-name-part></tp:taxon-name></italic> is distributed along the sea shores of many parts of tropical and subtropical Africa (<xref ref-type="bibr" rid="B18">Exell 1944</xref>, <xref ref-type="bibr" rid="B42">Jeffrey 1961</xref>, <xref ref-type="bibr" rid="B30">Gonçalves 1979</xref>, <xref ref-type="bibr" rid="B25">Gilbert 1993</xref>, <xref ref-type="bibr" rid="B23">Friedmann 1994</xref>, <xref ref-type="bibr" rid="B72">Sosef et al. 2006</xref>, <xref ref-type="bibr" rid="B52">Lisowski 2009</xref>, <xref ref-type="bibr" rid="B1">Acebes-Ginovés et al. 2010</xref>) and it seems to be present in almost all regions of Africa except South Africa. The causes of such invasion to seashore communities in Africa or in other <!--PageBreak-->regions of the Old World are not clear. It can be partially explained by the cultivation of <italic><tp:taxon-name><tp:taxon-name-part taxon-name-part-type="genus" reg="Sesuvium">S.</tp:taxon-name-part> <tp:taxon-name-part taxon-name-part-type="species" reg="portulacastrum">portulacastrum</tp:taxon-name-part></tp:taxon-name></italic> in some areas for ornamental purposes, but mostly by transportation of its seeds in the sand ballast of ships sailing between America and other parts of the world in the 15<sup>th</sup>–17<sup>th</sup> centuries. The examination of the herbarium specimens indicates that <italic><tp:taxon-name><tp:taxon-name-part taxon-name-part-type="genus" reg="Sesuvium">S.</tp:taxon-name-part> <tp:taxon-name-part taxon-name-part-type="species" reg="portulacastrum">portulacastrum</tp:taxon-name-part></tp:taxon-name></italic> was sometimes collected in the same places as native <italic><tp:taxon-name><tp:taxon-name-part taxon-name-part-type="genus" reg="Sesuvium">Sesuvium</tp:taxon-name-part></tp:taxon-name></italic> (<italic><tp:taxon-name><tp:taxon-name-part taxon-name-part-type="genus" reg="Sesuvium">S.</tp:taxon-name-part> <tp:taxon-name-part taxon-name-part-type="species" reg="congense">congense</tp:taxon-name-part></tp:taxon-name></italic> or <italic><tp:taxon-name><tp:taxon-name-part taxon-name-part-type="genus" reg="Sesuvium">S.</tp:taxon-name-part> <tp:taxon-name-part taxon-name-part-type="species" reg="crithmoides">crithmoides</tp:taxon-name-part></tp:taxon-name></italic>), e.g. on seashores of Kongo-Central province (DR Congo) and Angola.</p></tp:treatment-sec><tp:treatment-sec sec-type="material" id="SECID0EUBDI"><title>Additional specimens examined.</title><p>ANGOLA: Luanda, Praia do Bispo, Dec 1858, <italic>Welwitsch 2385</italic> (BM); [Bengo prov.] Ambriz, [no date] <italic>Welwitsch 2383</italic> (K); [Bengo prov.] Dande River, 17 Sep 1955, <italic>J. Lebrun 10908</italic> (BR0000013828103); Mossamedes [Namibe], 10 Jan 1956, <italic>E.J. Mendes</italic> 1250 (BM); [Namibe prov.] Cabo Negro, 15 Apr 1973, <italic>P. Bamps et al. 4522</italic> (BR0000013828097, K, LE); Kwanza Sul prov., <named-content xmlns:xlink="http://www.w3.org/1999/xlink" content-type="dwc:verbatimCoordinates" xlink:type="simple"><named-content content-type="geo-json" specific-use="{&#34;type&#34;:&#34;Point&#34;,&#34;coordinates&#34;:[13.800000,-10.850000]}" id="NCID0EHCDI" xlink:type="simple">10°51'S 13°48'E</named-content></named-content>, 2 Feb 1975, <italic>C.J. Ward and J.D. Ward 68</italic> (K); BENIN: Cotonou beach, 22 Mar 1970, <italic>L.A. Assi 11134</italic> (G); DEMOCRATIC REPUBLIC OF CONGO: [Kongo Central prov.] Banana, 16 Jul 1915, <italic>Bequaert 8014</italic> (BR0000013828165); Bula-Bemba, 2 Sep 1958, <italic>J. Wagemans 1982</italic> (BR0000013828172); GABON: Estuaire prov., 22 Feb 1985, <italic>A.M. Louis 1728</italic> (BR0000013828028); GHANA: Sekondi, 3 Oct 1925, <italic>H. Howes 980</italic> (K); nr Tema harbor, 20 Sep 1960, <italic>J.O. Ankrah 20547</italic> (K); Accra, 12 Aug 1958, <italic>J. Lebrun 11334</italic> (BR0000013828042); Greater Accra Region, Ambassador Beach, 26 Feb 1977, <italic>A.J.M. Leeuwenberg 11123</italic> (BR0000013828035); GUINEA: Conakry, Aug 1954, <italic>H. Jacques 7002</italic> (LE); [Boké Region] Boffa pref., Bel-Air, 5 Feb 1979, <italic>S. Lisowski 51828</italic> (BR0000013827567); GLORIOSO ISLANDS: Iles aux Crabes (<italic>C. Fontaine</italic>, obs.; image seen!); KENYA: Kilifi distr., Malindi, 3 Dec 1961, <italic>R. Polhill and S. Paulo 895</italic> (BR0000013828059, K, P04602215); Mikindani distr., Mtwara, 12 Mar 1963, <italic>H.M. Richards 17861</italic> (K); Mombasa, 13 Dec 1969, <italic>Bally 13736</italic> (G); Tana River distr., Tana delta, Shekiko Camp, 25 Apr 1990, <italic>S.A. Robertson 6121</italic> (K); MADAGASCAR: [no exact location and date] herb. <italic>Petit-Thouars s.n.</italic> (P04600013); MOROCCO: Skhirat, 10 Jun 1937, <italic>J. Gattefosse 138</italic> (G, P05196618); MOZAMBIQUE (selected specimens): Delagoa [Maputo] Bay, 1890, <italic>H. Junod 258</italic> (G); Komati river, 15 Jul 1922, <italic>C.E. Moss 7040</italic> (BM); Lorenço Marques, 31 Aug 1959, <italic>R. Watmaugh 313</italic> (M); Maputo, 3 Jun 1970, <italic>M.F. Correla and A. Marques 1630</italic> (E00651988); Sofala province, Beira, 26 Feb 1972, <italic>M.F. Correla and A. Marques 2812</italic> (M); Maputo, 8 Mar 1979, <italic>P.A. Schäfer 6707</italic> (K); Inhambane prov., Massinga, Pomene, 20 Jun 1980, <italic>J. de Koning 8197</italic> (WAG1408388); Maganja da Costa, Praia Maraga, 15 Nov 1996, <italic>A.R. Torre and M.F. Correia 14693</italic> (BR0000013828134, M); [Massinga distr.] Pomene, 24 Sep 1980, <italic>P.C.M. Jansen 7521</italic> (BR0000013828110); SÃO TOMÉ &amp; PRÍNCIPE: São Tomé [Island], Apr 1916, <italic>A. Cortesão s.n</italic>. (BM); SENEGAL: [Oussouye Dept.] Basse Casamance National Park, Kabrousse, 22 Dec 1976, <italic>C. Van den Berghen 1582</italic> (BR0000013827519); [Cap Vert Peninsula] Lake Retba, 20 Dec 1984, <italic>D. Thoen 7367</italic> (BR0000013827526); SEYCHELLES: Aldabra Island, 26 Feb 1968, <italic>F.R. Fosberg 49547</italic> (L1693568); Aldabra, South Island, Grand Cavalier, 11 May 1972, <italic>D. Wood 1686</italic> (E00651983); Farquhar Group, Farquhar Island, 2 Feb 1972, <!--PageBreak--><italic>Frazier 121</italic> (K); Farquhar Group, St Pierre Island, 4 Oct 1941, <italic>P.O. Wiehe 1681</italic> (MAU 0023813, MAU 0023814); SIERRA-LEONE: Samu chiefdom, 22 Mar 1930, <italic>R.R. Glanville 251</italic> (BM, K); SOMALIA: Kodei village, <named-content xmlns:xlink="http://www.w3.org/1999/xlink" content-type="dwc:verbatimCoordinates" xlink:type="simple"><named-content content-type="geo-json" specific-use="{&#34;type&#34;:&#34;Point&#34;,&#34;coordinates&#34;:[41.966667,-1.016667]}" id="NCID0EWEDI" xlink:type="simple">1°1'S 41°58'E</named-content></named-content>, 29 Jun 1983, <italic>J.B. Gillett et al</italic>. <italic>5116</italic> (K); SPAIN: Canary Islands (selected specimens): Lanzarote, Playa Honda, 24 Mar 2011, <italic>F. Verloove 9276</italic> (BR); La Laja beach, Las Palmas de Gran Canaria, <named-content xmlns:xlink="http://www.w3.org/1999/xlink" content-type="dwc:verbatimCoordinates" xlink:type="simple"><named-content content-type="geo-json" specific-use="{&#34;type&#34;:&#34;Point&#34;,&#34;coordinates&#34;:[-15.420078,28.060750]}" id="NCID0EEFDI" xlink:type="simple">28°03'38.70"N, 15°25'12.28"W</named-content></named-content>, 31 Jul 2017, <italic>M. Salas-Pascual s.n</italic>. (MW); Beach of El Águila, San Bartolomé de Tirajana, <named-content xmlns:xlink="http://www.w3.org/1999/xlink" content-type="dwc:verbatimCoordinates" xlink:type="simple"><named-content content-type="geo-json" specific-use="{&#34;type&#34;:&#34;Point&#34;,&#34;coordinates&#34;:[-15.527361,27.777444]}" id="NCID0EOFDI" xlink:type="simple">27°46°38.80"N, 15°31'38.50"W</named-content></named-content>, 31 Jul 2017, <italic>M. Salas-Pascual s.n</italic>. (MW); El Veril beach, San Bartolomé de Tirajana, <named-content xmlns:xlink="http://www.w3.org/1999/xlink" content-type="dwc:verbatimCoordinates" xlink:type="simple"><named-content content-type="geo-json" specific-use="{&#34;type&#34;:&#34;Point&#34;,&#34;coordinates&#34;:[-15.564103,27.760217]}" id="NCID0EYFDI" xlink:type="simple">27°45'36.78"N, 15°33'50.77"W</named-content></named-content>, 31 Jul 2017, <italic>M. Salas-Pascual s.n</italic>. (BR, MW); Edge of the Charca de Maspalomas, San Bartolomé de Tirajana, <named-content xmlns:xlink="http://www.w3.org/1999/xlink" content-type="dwc:verbatimCoordinates" xlink:type="simple"><named-content content-type="geo-json" specific-use="{&#34;type&#34;:&#34;Point&#34;,&#34;coordinates&#34;:[-15.595497,27.740267]}" id="NCID0ECGDI" xlink:type="simple">27°44'24.96"N, 15°35'43.79"W</named-content></named-content>, 31 Jul 2017, <italic>M. Salas-Pascual s.n</italic>. (MW); TANZANIA: Tanga, Tanga Bay, 4 Nov 1929, <italic>Greenway 1853</italic> (K); Zanzibar, Marahubi Beach, 22 Apr 1961, <italic>H. Faulkner 2814</italic> (BR0000013828073); Dar es Salam, 26 Aug 1968, <italic>M. Batty 284</italic> (K); TUNISIA: pers. comm. R. El Mokni (photo!).</p></tp:treatment-sec><tp:treatment-sec sec-type="distribution" id="SECID0EPGDI"><title>General distribution.</title><p>The subspecies seems to be widely distributed on the seashores of the tropics, but some populations from tropical America and SE Asia are distinct in their morphological characters. The distribution of <tp:taxon-name><tp:taxon-name-part taxon-name-part-type="genus" reg="Sesuvium">Sesuvium</tp:taxon-name-part> <tp:taxon-name-part taxon-name-part-type="species" reg="portulacastrum">portulacastrum</tp:taxon-name-part> <tp:taxon-name-part taxon-name-part-type="infraspecific-rank">subsp.</tp:taxon-name-part> <tp:taxon-name-part taxon-name-part-type="subspecies" reg="portulacastrum">portulacastrum</tp:taxon-name-part></tp:taxon-name> in Africa is presented in Fig. <xref ref-type="fig" rid="F14">14</xref>.</p><fig id="F14" position="float" orientation="portrait"><label>Figure 14.</label><caption><p>Distribution map of <italic><tp:taxon-name><tp:taxon-name-part taxon-name-part-type="genus" reg="Sesuvium">Sesuvium</tp:taxon-name-part> <tp:taxon-name-part taxon-name-part-type="species" reg="ayresii">ayresii</tp:taxon-name-part></tp:taxon-name></italic> (stars) and <tp:taxon-name><tp:taxon-name-part taxon-name-part-type="genus" reg="Sesuvium">S.</tp:taxon-name-part> <tp:taxon-name-part taxon-name-part-type="species" reg="portulacastrum">portulacastrum</tp:taxon-name-part> <tp:taxon-name-part taxon-name-part-type="infraspecific-rank">subsp.</tp:taxon-name-part> <tp:taxon-name-part taxon-name-part-type="subspecies" reg="portulacastrum">portulacastrum</tp:taxon-name-part></tp:taxon-name> (circles, mapped only for Africa).</p></caption><graphic xmlns:xlink="http://www.w3.org/1999/xlink" xlink:href="phytokeys-92-045-g014.jpg" position="float" orientation="portrait" xlink:type="simple" id="oo_179517.jpg"/></fig><!--PageBreak--></tp:treatment-sec><ref-list><ref id="B70"><mixed-citation xmlns:xlink="http://www.w3.org/1999/xlink" xlink:type="simple">
          <person-group><name name-style="western"><surname>Schumacher</surname><given-names>FC</given-names></name></person-group> (<year>1827</year>) Beskrivelse af Guineiske planter: som ere fundne af Danske botanikere, især af etatsraad Thonning. Popp, Copenhagen.</mixed-citation></ref><ref id="B88"><mixed-citation xmlns:xlink="http://www.w3.org/1999/xlink" xlink:type="simple">
          <person-group><name name-style="western"><surname>Wijnands</surname><given-names>DO</given-names></name></person-group> (<year>1983</year>) The Botany of the Commelins. Balkema, Rotterdam.</mixed-citation></ref><ref id="B9"><mixed-citation xmlns:xlink="http://www.w3.org/1999/xlink" xlink:type="simple">
          <person-group><name name-style="western"><surname>Bohley</surname><given-names>K</given-names></name><name name-style="western"><surname>Winter</surname><given-names>PJD</given-names></name><name name-style="western"><surname>Kadereit</surname><given-names>G</given-names></name></person-group> (<year>2017</year>) <article-title>A revision of <italic><tp:taxon-name><tp:taxon-name-part taxon-name-part-type="genus">Sesuvium</tp:taxon-name-part></tp:taxon-name></italic> (<tp:taxon-name><tp:taxon-name-part taxon-name-part-type="family">Aizoaceae</tp:taxon-name-part></tp:taxon-name>, <tp:taxon-name><tp:taxon-name-part taxon-name-part-type="subfamily">Sesuvioideae</tp:taxon-name-part></tp:taxon-name>).</article-title> <source>Systematic Botany</source> <volume>42</volume>(<issue>1</issue>): <fpage>124</fpage>–<lpage>147</lpage>. <ext-link xlink:type="simple" ext-link-type="doi" xlink:href="10.1600/036364417X694575">https://doi.org/10.1600/036364417X694575</ext-link></mixed-citation></ref><ref id="B39"><mixed-citation xmlns:xlink="http://www.w3.org/1999/xlink" xlink:type="simple">
          <person-group><name name-style="western"><surname>Hooker</surname><given-names>WJ</given-names></name></person-group> (<year>1849</year>) Niger Flora; or, an enumeration of the plants of Western Tropical Africa. Bailliere, London.</mixed-citation></ref><ref id="B60"><mixed-citation xmlns:xlink="http://www.w3.org/1999/xlink" xlink:type="simple">
          <person-group><name name-style="western"><surname>Oliver</surname><given-names>D</given-names></name></person-group> (<year>1871</year>) Flora of Tropical Africa, Vol. 2 (<tp:taxon-name><tp:taxon-name-part taxon-name-part-type="family">Leguminosae</tp:taxon-name-part></tp:taxon-name> to <tp:taxon-name>Ficoideae</tp:taxon-name>). Reeve &amp; Co, London.</mixed-citation></ref><ref id="B18"><mixed-citation xmlns:xlink="http://www.w3.org/1999/xlink" xlink:type="simple">
          <person-group><name name-style="western"><surname>Exell</surname><given-names>AW</given-names></name></person-group> (<year>1944</year>) Catalogue of the vascular plants of S. Tomé (with Principe and Annobon). British Museum (Natural History), London.</mixed-citation></ref><ref id="B42"><mixed-citation xmlns:xlink="http://www.w3.org/1999/xlink" xlink:type="simple">
          <person-group><name name-style="western"><surname>Jeffrey</surname><given-names>C</given-names></name></person-group> (<year>1961</year>) <article-title><tp:taxon-name><tp:taxon-name-part taxon-name-part-type="family">Aizoaceae</tp:taxon-name-part></tp:taxon-name>.</article-title> In: <person-group><name name-style="western"><surname>Hubbard</surname><given-names>CE</given-names></name><name name-style="western"><surname>Milne-Redhead</surname><given-names>E</given-names></name></person-group> (<role>Eds</role>) <issue-title>Flora of Tropical East Africa [no volume number].</issue-title> <source>Crown Agents, London</source>, <fpage>1</fpage>–<lpage>35</lpage>.</mixed-citation></ref><ref id="B30"><mixed-citation xmlns:xlink="http://www.w3.org/1999/xlink" xlink:type="simple">
          <person-group><name name-style="western"><surname>Gonçalves</surname><given-names>ML</given-names></name></person-group> (<year>1979</year>) <article-title><tp:taxon-name><tp:taxon-name-part taxon-name-part-type="family">Aizoaceae</tp:taxon-name-part></tp:taxon-name>.</article-title> In: <person-group><name name-style="western"><surname>Mendes</surname><given-names>EJ</given-names></name></person-group> (<role>Ed.</role>) <issue-title>Flora de Moçambique, Vol.</issue-title> <source>83. <tp:taxon-name><tp:taxon-name-part taxon-name-part-type="family">Aizoaceae</tp:taxon-name-part></tp:taxon-name>. Junta de Investigações Científicas do Ultramar, Lisbon</source>, <fpage>1</fpage>–<lpage>13</lpage>.</mixed-citation></ref><ref id="B25"><mixed-citation xmlns:xlink="http://www.w3.org/1999/xlink" xlink:type="simple">
          <person-group><name name-style="western"><surname>Gilbert</surname><given-names>MG</given-names></name></person-group> (<year>1993</year>) <article-title><tp:taxon-name><tp:taxon-name-part taxon-name-part-type="family">Aizoaceae</tp:taxon-name-part></tp:taxon-name>.</article-title> In: <person-group><name name-style="western"><surname>Thulin</surname><given-names>M</given-names></name></person-group> (<role>Ed.</role>) <issue-title>Flora of Somalia, Vol.</issue-title> <source>1. The Royal Botanic Gardens Kew, London</source>, <fpage>111</fpage>–<lpage>117</lpage>.</mixed-citation></ref><ref id="B23"><mixed-citation xmlns:xlink="http://www.w3.org/1999/xlink" xlink:type="simple">
          <person-group><name name-style="western"><surname>Friedmann</surname><given-names>F</given-names></name></person-group> (<year>1994</year>) Flore des Seychelles. Dicotylédones. Orstom Editions, Paris.</mixed-citation></ref><ref id="B72"><mixed-citation xmlns:xlink="http://www.w3.org/1999/xlink" xlink:type="simple">
          <person-group><name name-style="western"><surname>Sosef</surname><given-names>MSM</given-names></name><name name-style="western"><surname>Wieringa</surname><given-names>JJ</given-names></name><name name-style="western"><surname>Jongkind</surname><given-names>CCH</given-names></name><name name-style="western"><surname>Achoundong</surname><given-names>G</given-names></name><name name-style="western"><surname>Azizef</surname><given-names>Issembé Y</given-names></name><name name-style="western"><surname>Bedigian</surname><given-names>D</given-names></name><name name-style="western"><surname>van den Berg</surname><given-names>RG</given-names></name><name name-style="western"><surname>Breteler</surname><given-names>FJ</given-names></name><name name-style="western"><surname>Cheek</surname><given-names>M</given-names></name><name name-style="western"><surname>Degreef</surname><given-names>J</given-names></name><name name-style="western"><surname>Faden</surname><given-names>RB</given-names></name><name name-style="western"><surname>Goldblatt</surname><given-names>P</given-names></name><name name-style="western"><surname>van der Maesen</surname><given-names>LJG</given-names></name><name name-style="western"><surname>Ngok</surname><given-names>Banak L</given-names></name><name name-style="western"><surname>Niagadourma</surname><given-names>R</given-names></name><name name-style="western"><surname>Nzabi</surname><given-names>T</given-names></name><name name-style="western"><surname>Nziengui</surname><given-names>B</given-names></name><name name-style="western"><surname>Rogers</surname><given-names>ZS</given-names></name><name name-style="western"><surname>Stévart</surname><given-names>T</given-names></name><name name-style="western"><surname>van Valkenburg</surname><given-names>JLCH</given-names></name><name name-style="western"><surname>Walters</surname><given-names>G</given-names></name><name name-style="western"><surname>de Wilde</surname><given-names>JJFE</given-names></name></person-group> (<year>2006</year>) Checklist of Gabonese vascular plants. National Botanic Garden of Belgium, Meise.</mixed-citation></ref><ref id="B52"><mixed-citation xmlns:xlink="http://www.w3.org/1999/xlink" xlink:type="simple">
          <person-group><name name-style="western"><surname>Lisowski</surname><given-names>S</given-names></name></person-group> (<year>2009</year>) Flore (Angiospermes) de la République de Guinée, Vol. 1 (Text). Jardin Botanique National de Belgique, Meise.</mixed-citation></ref><ref id="B1"><mixed-citation xmlns:xlink="http://www.w3.org/1999/xlink" xlink:type="simple">
          <person-group><name name-style="western"><surname>Acebes-Ginovés</surname><given-names>JR</given-names></name><name name-style="western"><surname>León-Arencibia</surname><given-names>MC</given-names></name><name name-style="western"><surname>Rodríguez-Navarro</surname><given-names>ML</given-names></name><name name-style="western"><surname>Del Arco</surname><given-names>MJ</given-names></name><name name-style="western"><surname>García-Gallo</surname><given-names>A</given-names></name><name name-style="western"><surname>Pérez</surname><given-names>de Paz PL</given-names></name><name name-style="western"><surname>Rodríguez</surname><given-names>O</given-names></name><name name-style="western"><surname>Martín-Osorio</surname><given-names>VE</given-names></name><name name-style="western"><surname>Wildpret</surname><given-names>W</given-names></name></person-group> (<year>2010</year>) <article-title><tp:taxon-name><tp:taxon-name-part taxon-name-part-type="phylum">Pteridophyta</tp:taxon-name-part></tp:taxon-name>, <tp:taxon-name><tp:taxon-name-part taxon-name-part-type="phylum">Spermatophyta</tp:taxon-name-part></tp:taxon-name>.</article-title> In: <person-group><name name-style="western"><surname>Arechavaleta</surname><given-names>M</given-names></name><name name-style="western"><surname>Rodríguez</surname><given-names>S</given-names></name><name name-style="western"><surname>Zurita</surname><given-names>N</given-names></name><name name-style="western"><surname>García</surname><given-names>A</given-names></name></person-group> (<role>Eds</role>) <issue-title>Lista de especies silvestres de Canarias (hongos, plantas y animales terrestres).</issue-title> <source>Gobierno de Canarias, Santa Cruz de Tenerife</source>, <fpage>119</fpage>–<lpage>172</lpage>.</mixed-citation></ref></ref-list></tp:taxon-treatment>
