# Supplementary material for: Diagnostics, taxonomy, nomenclature and distribution of perennial Sesuvium (Aizoaceae) in Africa
Source: PhytoKeys. 2018 Jan 15;(92):45–88. doi: 10.3897/phytokeys.92.22205 (PMC5799733; doi:10.3897/phytokeys.92.22205)
Supplement: XML Treatment for Sesuvium portulacastrum subsp. persoonii [file phytokeys.92.22205-treatment6.xml]

<!DOCTYPE tp:taxon-treatment
  PUBLIC "-//TaxonX//DTD Taxonomic Treatment Publishing DTD v0 20100105//EN" "tax-treatment-NSO.dtd">
<tp:taxon-treatment xmlns:tp="http://www.plazi.org/taxpub"><tp:treatment-meta><kwd-group><label>Taxon classification</label><kwd><named-content xmlns:xlink="http://www.w3.org/1999/xlink" content-type="kingdom">Plantae</named-content></kwd><kwd><named-content xmlns:xlink="http://www.w3.org/1999/xlink" content-type="order">ORDO</named-content></kwd><kwd><named-content xmlns:xlink="http://www.w3.org/1999/xlink" content-type="family">FAMILIA</named-content></kwd></kwd-group><mixed-citation publication-type="journal"><person-group><name><surname>Sukhorukov</surname><given-names>Alexander P.</given-names></name><name><surname>Nilova</surname><given-names>Maya V.</given-names></name><name><surname>Erst</surname><given-names>Andrey S.</given-names></name><name><surname>Kushunina</surname><given-names>Maria</given-names></name><name><surname>Baider</surname><given-names>Cláudia</given-names></name><name><surname>Verloove</surname><given-names>Filip</given-names></name><name><surname>Salas-Pascual</surname><given-names>Marcos</given-names></name><name><surname>Belyaeva</surname><given-names>Irina V.</given-names></name><name><surname>Krinitsina</surname><given-names>Anastasiya A.</given-names></name><name><surname>Bruyns</surname><given-names>Peter V.</given-names></name><name><surname>Klak</surname><given-names>Cornelia</given-names></name></person-group><article-title>Diagnostics, taxonomy, nomenclature and distribution of perennial <italic><tp:taxon-name><tp:taxon-name-part taxon-name-part-type="genus" reg="Sesuvium">Sesuvium</tp:taxon-name-part></tp:taxon-name></italic> (<tp:taxon-name><tp:taxon-name-part taxon-name-part-type="family">Aizoaceae</tp:taxon-name-part></tp:taxon-name>) in Africa</article-title><source>PhytoKeys</source><day>15</day><month>1</month><year>2018</year><volume>2018</volume><issue>92</issue><fpage>45</fpage><lpage>88</lpage><pub-id pub-id-type="doi">10.3897/phytokeys.92.22205</pub-id></mixed-citation></tp:treatment-meta><tp:nomenclature><tp:taxon-name>
              <tp:taxon-name-part taxon-name-part-type="genus" reg="Sesuvium">Sesuvium</tp:taxon-name-part>
              <tp:taxon-name-part taxon-name-part-type="species" reg="portulacastrum">portulacastrum</tp:taxon-name-part>
              <tp:taxon-name-part taxon-name-part-type="infraspecific-rank">subsp.</tp:taxon-name-part>
              <tp:taxon-name-part taxon-name-part-type="subspecies" reg="persoonii">persoonii</tp:taxon-name-part>
              <object-id xmlns:xlink="http://www.w3.org/1999/xlink" content-type="ipni" xlink:type="simple">urn:lsid:ipni.org:names:77174974-1</object-id>
            </tp:taxon-name><tp:taxon-authority>Sukhor.</tp:taxon-authority><tp:taxon-status xmlns:xlink="http://www.w3.org/1999/xlink" xlink:type="simple">subsp. nov.</tp:taxon-status><tp:nomenclature-citation-list><tp:nomenclature-citation><tp:taxon-name>
                  <tp:taxon-name-part taxon-name-part-type="genus" reg="Sesuvium">Sesuvium</tp:taxon-name-part> <tp:taxon-name-part taxon-name-part-type="species" reg="pedunculatum">pedunculatum</tp:taxon-name-part></tp:taxon-name><comment>sensu Sieber (in herb.) non Pers.</comment></tp:nomenclature-citation></tp:nomenclature-citation-list></tp:nomenclature><tp:treatment-sec sec-type="diagnosis" id="SECID0ETKDI"><title>Diagnosis.</title><p>Differs from the autonymous subspecies by the absence of rampant ramification, clearly petiolate leaves (petioles 5–10 mm long) that are usually less than three times as long as wide (all blades including those of upper leaves ovoid or oblong, 20–40 × 10–15 mm) and 3–9 mm thick.</p></tp:treatment-sec><tp:treatment-sec sec-type="Holotype" id="SECID0EYKDI"><title>Holotype.</title><p>Republic of Cape Verde, Sal Island, 2 km W of Santa Maria town, <named-content xmlns:xlink="http://www.w3.org/1999/xlink" content-type="dwc:verbatimCoordinates" xlink:type="simple"><named-content content-type="geo-json" specific-use="{&#34;type&#34;:&#34;Point&#34;,&#34;coordinates&#34;:[-22.924272,16.590246]}" id="NCID0EBLDI" xlink:type="simple">16.590246, -22.924272</named-content></named-content>, sandy depressions near the sea, 30 Aug 2015, <italic>A.P. Sukhorukov 59</italic> (MW0595660! iso – BR, G, K).</p></tp:treatment-sec><tp:treatment-sec sec-type="description" id="SECID0EILDI"><title>Description.</title><p>Sprawling glabrous perennial herb (the shoots are often partially buried by sand and appear to be separate plants) with ramification not rampant; stems rooted or not, roundish, greenish or more often red (Fig. <xref ref-type="fig" rid="F15">15A, B</xref>), 3–5 mm in diameter, ascendent (not creeping); leaves opposite, petiolate; petioles 5–10 mm, reddish or green, broadened basally, leaf blades oblong, 20–40 mm long (the leaves on the shortened shoots are smaller), 10–15 mm wide, 3–9 mm thick, entire, green or reddish (Fig. <xref ref-type="fig" rid="F15">15C</xref>); flowers solitary in the leaf axils (each node bears one flower from one of the opposite leaves), ~10 mm in diameter, with two hyaline glabrous bracteoles; pedicels 3–5 mm, accrescent at fruiting stage up to 10(15–20) mm long; perianth bifid, apically acutish, green abaxially and pink adaxially (Fig. <xref ref-type="fig" rid="F15">15D</xref>), without prominent red glands at the tip of the segments; stamens ~50, pink, slightly shorter than perianth, filaments 5 mm long, anthers 0.4–0.6 mm long; ovary turbinate, with (2)3–4 stigmas; seeds ~20, black, roundish, ~1 mm across, completely covered with a funicular aril; seed surface smooth or slightly uneven.</p><fig id="F15" position="float" orientation="portrait"><label>Figure 15.</label><caption><p>
                  <tp:taxon-name><tp:taxon-name-part taxon-name-part-type="genus" reg="Sesuvium">Sesuvium</tp:taxon-name-part> <tp:taxon-name-part taxon-name-part-type="species" reg="portulacastrum">portulacastrum</tp:taxon-name-part> <tp:taxon-name-part taxon-name-part-type="infraspecific-rank">subsp.</tp:taxon-name-part> <tp:taxon-name-part taxon-name-part-type="subspecies" reg="persoonii">persoonii</tp:taxon-name-part></tp:taxon-name>: <bold>A</bold> general view of the plant (of red colour) in saline depressions near the seashore, together with the subshrub <italic><tp:taxon-name><tp:taxon-name-part taxon-name-part-type="genus" reg="Arthrocaulon">Arthrocaulon</tp:taxon-name-part> <tp:taxon-name-part taxon-name-part-type="species" reg="franzii">franzii</tp:taxon-name-part></tp:taxon-name></italic> <bold>B</bold> <tp:taxon-name><tp:taxon-name-part taxon-name-part-type="genus" reg="Sesuvium">S.</tp:taxon-name-part> <tp:taxon-name-part taxon-name-part-type="species" reg="portulacastrum">portulacastrum</tp:taxon-name-part> <tp:taxon-name-part taxon-name-part-type="infraspecific-rank">subsp.</tp:taxon-name-part> <tp:taxon-name-part taxon-name-part-type="subspecies" reg="persoonii">persoonii</tp:taxon-name-part></tp:taxon-name> on the seashore dunes <bold>C</bold> closer look at an individual <bold>D</bold> close-up of the flower. Photographs by A. Sukhorukov (<bold>A–C</bold> Sal Island, Cape Verde, August 2015) and A. Konstantinova (<bold>D</bold> Sal Island, Cape Verde, January 2016).</p></caption><graphic xmlns:xlink="http://www.w3.org/1999/xlink" xlink:href="phytokeys-92-045-g015.jpg" position="float" orientation="portrait" xlink:type="simple" id="oo_179518.jpg"/></fig></tp:treatment-sec><tp:treatment-sec sec-type="etymology" id="SECID0EAODI"><title>Etymology.</title><p>The subspecies is named after Christiaan Hendrik Persoon (1761–1836), botanist and mycologist, who described several <italic><tp:taxon-name><tp:taxon-name-part taxon-name-part-type="genus" reg="Sesuvium">Sesuvium</tp:taxon-name-part></tp:taxon-name></italic> species.</p></tp:treatment-sec><tp:treatment-sec sec-type="ecology" id="SECID0ENODI"><title>Ecology.</title><p>Sandy beaches near the sea and seasonally flooded, saline plains on the landward side of the coastal dune belt.</p></tp:treatment-sec><tp:treatment-sec sec-type="Flowering and fruiting" id="SECID0ESODI"><title>Flowering and fruiting.</title><p>All year round, but most abundantly from September to May (at least in the Cape Verde Islands).</p></tp:treatment-sec><tp:treatment-sec sec-type="Taxonomic and nomenclatural notes" id="SECID0EXODI"><title>Taxonomic and nomenclatural notes.</title><p>Franz Wilhelm Sieber labelled his <italic><tp:taxon-name><tp:taxon-name-part taxon-name-part-type="genus" reg="Sesuvium">Sesuvium</tp:taxon-name-part></tp:taxon-name></italic> collections from Senegal as <italic><tp:taxon-name><tp:taxon-name-part taxon-name-part-type="genus" reg="Sesuvium">S.</tp:taxon-name-part> <tp:taxon-name-part taxon-name-part-type="species" reg="pedunculatum">pedunculatum</tp:taxon-name-part></tp:taxon-name></italic> Pers. The use of this name for the African material is very confusing but explained here.</p><p>The name was published by <xref ref-type="bibr" rid="B63">Persoon (1806)</xref>, who provided a very short diagnosis mentioning pedicellate flowers (not petiolate leaves!) and noted that the species originates from India. It is assumed that Persoon probably did not see the plant in the wild. A specimen was found in the De Candolle herbarium (G-DC) that contains three fragments of different origin: two fragments of <italic><tp:taxon-name><tp:taxon-name-part taxon-name-part-type="genus" reg="Sesuvium">S.</tp:taxon-name-part> <tp:taxon-name-part taxon-name-part-type="species" reg="portulacastrum">portulacastrum</tp:taxon-name-part></tp:taxon-name></italic> from the Caribbean and one fragment of Sieber’s collection from Senegal (1825) named <italic><tp:taxon-name><tp:taxon-name-part taxon-name-part-type="genus" reg="Sesuvium">S.</tp:taxon-name-part> <tp:taxon-name-part taxon-name-part-type="species" reg="pedunculatum">pedunculatum</tp:taxon-name-part></tp:taxon-name></italic>. However, the material kept at G-DC is not a type of <italic><tp:taxon-name><tp:taxon-name-part taxon-name-part-type="genus" reg="Sesuvium">S.</tp:taxon-name-part> <tp:taxon-name-part taxon-name-part-type="species" reg="pedunculatum">pedunculatum</tp:taxon-name-part></tp:taxon-name></italic>, but only one of the duplicates sent by Sieber to different herbaria.</p><!--PageBreak--><p>In Leiden (L), where the largest collection of Persoon’s types is deposited, one sheet with two different plant fragments and without any information about their locality (L1693369) was found with the label “<italic><tp:taxon-name><tp:taxon-name-part taxon-name-part-type="genus" reg="Sesuvium">Sesuvium</tp:taxon-name-part> <tp:taxon-name-part taxon-name-part-type="species" reg="pedunculatum">pedunculatum</tp:taxon-name-part></tp:taxon-name></italic> Lam.” (!) (Fig. <xref ref-type="fig" rid="F16">16</xref>). Lamarck’s authorship of this species is clearly wrong (see <xref ref-type="bibr" rid="B50">Lamarck 1817</xref>: 141). The plant fragment on the left side of the herbarium sheet shows typical characteristics of the leaf shape found in <tp:taxon-name><tp:taxon-name-part taxon-name-part-type="genus" reg="Sesuvium">S.</tp:taxon-name-part> <tp:taxon-name-part taxon-name-part-type="species" reg="portulacastrum">portulacastrum</tp:taxon-name-part> <tp:taxon-name-part taxon-name-part-type="infraspecific-rank">subsp.</tp:taxon-name-part> <tp:taxon-name-part taxon-name-part-type="subspecies" reg="persoonii">persoonii</tp:taxon-name-part></tp:taxon-name>, but it is named by Ch. H. Persoon as <italic><tp:taxon-name><tp:taxon-name-part taxon-name-part-type="genus" reg="Sesuvium">S.</tp:taxon-name-part> <tp:taxon-name-part taxon-name-part-type="species" reg="portulacastrum">portulacastrum</tp:taxon-name-part></tp:taxon-name></italic>. The right fragment on the sheet belongs to the autonymous subspecies of <italic><tp:taxon-name><tp:taxon-name-part taxon-name-part-type="genus" reg="Sesuvium">S.</tp:taxon-name-part> <tp:taxon-name-part taxon-name-part-type="species" reg="portulacastrum">portulacastrum</tp:taxon-name-part></tp:taxon-name></italic>. According to Persoon’s identification, his new species (<italic><tp:taxon-name><tp:taxon-name-part taxon-name-part-type="genus" reg="Sesuvium">S.</tp:taxon-name-part> <tp:taxon-name-part taxon-name-part-type="species" reg="pedunculatum">pedunculatum</tp:taxon-name-part></tp:taxon-name></italic> Pers.) is indeed a synonym of the typical <italic><tp:taxon-name><tp:taxon-name-part taxon-name-part-type="genus" reg="Sesuvium">S.</tp:taxon-name-part> <tp:taxon-name-part taxon-name-part-type="species" reg="portulacastrum">portulacastrum</tp:taxon-name-part></tp:taxon-name></italic> that has been recorded in India at least since the 17<sup>th</sup> century, probably as an alien species (BM, K and L). <italic><tp:taxon-name><tp:taxon-name-part taxon-name-part-type="genus" reg="Sesuvium">Sesuvium</tp:taxon-name-part> <tp:taxon-name-part taxon-name-part-type="species" reg="pedunculatum">pedunculatum</tp:taxon-name-part></tp:taxon-name></italic> was treated as a variety under <italic><tp:taxon-name><tp:taxon-name-part taxon-name-part-type="genus" reg="Sesuvium">S.</tp:taxon-name-part> <tp:taxon-name-part taxon-name-part-type="species" reg="portulacastrum">portulacastrum</tp:taxon-name-part></tp:taxon-name></italic> (as <tp:taxon-name><tp:taxon-name-part taxon-name-part-type="genus" reg="Sesuvium">S.</tp:taxon-name-part> <tp:taxon-name-part taxon-name-part-type="species" reg="portulacastrum">portulacastrum</tp:taxon-name-part> <tp:taxon-name-part taxon-name-part-type="infraspecific-rank">var.</tp:taxon-name-part> <tp:taxon-name-part taxon-name-part-type="variety" reg="pedunculatum">pedunculatum</tp:taxon-name-part></tp:taxon-name>) by Cambessedes (in <xref ref-type="bibr" rid="B67">Saint-Hilaire 1829</xref>), who described this variety from temperate South America (!) as “les fleurs sont un peu plus grandes, et portées sur des pédoncules longs de deux à trois lignes” [the flowers are slightly larger, with the pedicels two to three lines long]. Furthermore, the synonymisation of <italic><tp:taxon-name><tp:taxon-name-part taxon-name-part-type="genus" reg="Sesuvium">S.</tp:taxon-name-part> <tp:taxon-name-part taxon-name-part-type="species" reg="pedunculatum">pedunculatum</tp:taxon-name-part></tp:taxon-name></italic> and <italic><tp:taxon-name><tp:taxon-name-part taxon-name-part-type="genus" reg="Sesuvium">S.</tp:taxon-name-part> <tp:taxon-name-part taxon-name-part-type="species" reg="portulacastrum">portulacastrum</tp:taxon-name-part></tp:taxon-name></italic> is confirmed by reference of Persoon (<xref ref-type="bibr" rid="B63">Persoon 1806</xref>) to the very clear drawing in <xref ref-type="bibr" rid="B49">Lamarck (1793)</xref> showing the shoot, flowers and fruits of typical <italic><tp:taxon-name><tp:taxon-name-part taxon-name-part-type="genus" reg="Sesuvium">S.</tp:taxon-name-part> <tp:taxon-name-part taxon-name-part-type="species" reg="portulacastrum">portulacastrum</tp:taxon-name-part></tp:taxon-name></italic>. This image in <xref ref-type="bibr" rid="B49">Lamarck (1793)</xref> <!--PageBreak--><!--PageBreak-->was chosen as the lectotype of <italic><tp:taxon-name><tp:taxon-name-part taxon-name-part-type="genus" reg="Sesuvium">S.</tp:taxon-name-part> <tp:taxon-name-part taxon-name-part-type="species" reg="pedunculatum">pedunculatum</tp:taxon-name-part></tp:taxon-name></italic> by <xref ref-type="bibr" rid="B34">Hartmann (2002)</xref> and it is treated by her as a synonym of <italic><tp:taxon-name><tp:taxon-name-part taxon-name-part-type="genus" reg="Sesuvium">S.</tp:taxon-name-part> <tp:taxon-name-part taxon-name-part-type="species" reg="portulacastrum">portulacastrum</tp:taxon-name-part></tp:taxon-name></italic>. Her opinion was accepted by <xref ref-type="bibr" rid="B9">Bohley et al. (2017)</xref>. The authors also agree with <xref ref-type="bibr" rid="B34">Hartmann (2002)</xref> and <xref ref-type="bibr" rid="B9">Bohley et al. (2017)</xref> about the merger of <italic><tp:taxon-name><tp:taxon-name-part taxon-name-part-type="genus" reg="Sesuvium">S.</tp:taxon-name-part> <tp:taxon-name-part taxon-name-part-type="species" reg="pedunculatum">pedunculatum</tp:taxon-name-part></tp:taxon-name></italic> with <italic><tp:taxon-name><tp:taxon-name-part taxon-name-part-type="genus" reg="Sesuvium">S.</tp:taxon-name-part> <tp:taxon-name-part taxon-name-part-type="species" reg="portulacastrum">portulacastrum</tp:taxon-name-part></tp:taxon-name></italic> [<tp:taxon-name><tp:taxon-name-part taxon-name-part-type="genus" reg="Sesuvium"/><tp:taxon-name-part taxon-name-part-type="species" reg="portulacastrum"/><tp:taxon-name-part taxon-name-part-type="infraspecific-rank">subsp.</tp:taxon-name-part> <tp:taxon-name-part taxon-name-part-type="subspecies" reg="portulacastrum">portulacastrum</tp:taxon-name-part></tp:taxon-name>].</p><fig id="F16" position="float" orientation="portrait"><label>Figure 16.</label><caption><p>A specimen kept in Leiden (L1693369) and probably seen by Persoon, containing both <tp:taxon-name><tp:taxon-name-part taxon-name-part-type="genus" reg="Sesuvium">Sesuvium</tp:taxon-name-part> <tp:taxon-name-part taxon-name-part-type="species" reg="portulacastrum">portulacastrum</tp:taxon-name-part> <tp:taxon-name-part taxon-name-part-type="infraspecific-rank">subsp.</tp:taxon-name-part> <tp:taxon-name-part taxon-name-part-type="subspecies" reg="portulacastrum">portulacastrum</tp:taxon-name-part></tp:taxon-name> (right) and <tp:taxon-name><tp:taxon-name-part taxon-name-part-type="genus" reg="Sesuvium">S.</tp:taxon-name-part> <tp:taxon-name-part taxon-name-part-type="species" reg="portulacastrum">portulacastrum</tp:taxon-name-part> <tp:taxon-name-part taxon-name-part-type="infraspecific-rank">subsp.</tp:taxon-name-part> <tp:taxon-name-part taxon-name-part-type="subspecies" reg="persoonii">persoonii</tp:taxon-name-part></tp:taxon-name> (left) from different locations (America and West Africa, respectively).</p></caption><graphic xmlns:xlink="http://www.w3.org/1999/xlink" xlink:href="phytokeys-92-045-g016.jpg" position="float" orientation="portrait" xlink:type="simple" id="oo_179519.jpg"/></fig><p>
              <tp:taxon-name><tp:taxon-name-part taxon-name-part-type="genus" reg="Sesuvium">Sesuvium</tp:taxon-name-part> <tp:taxon-name-part taxon-name-part-type="species" reg="portulacastrum">portulacastrum</tp:taxon-name-part> <tp:taxon-name-part taxon-name-part-type="infraspecific-rank">subsp.</tp:taxon-name-part> <tp:taxon-name-part taxon-name-part-type="subspecies" reg="persoonii">persoonii</tp:taxon-name-part></tp:taxon-name> is morphologically similar to <italic><tp:taxon-name><tp:taxon-name-part taxon-name-part-type="genus" reg="Sesuvium">S.</tp:taxon-name-part> <tp:taxon-name-part taxon-name-part-type="species" reg="repens">repens</tp:taxon-name-part></tp:taxon-name></italic> Willd., a species found in coastal areas of the Indian subcontinent (E! G! K!). Both species possess distinctly petiolate leaves, but the latter species has much smaller (usually up to 20 mm long) leaves and shortly pedicellate flowers (pedicels at fruiting stage up to 6 mm long). <italic><tp:taxon-name><tp:taxon-name-part taxon-name-part-type="genus" reg="Sesuvium">Sesuvium</tp:taxon-name-part> <tp:taxon-name-part taxon-name-part-type="species" reg="portulacastrum">portulacastrum</tp:taxon-name-part></tp:taxon-name></italic> always has tapered leaves with indistinct petioles up to 3 mm long. Additionally, the leaf thickness in <tp:taxon-name><tp:taxon-name-part taxon-name-part-type="genus" reg="Sesuvium">S.</tp:taxon-name-part> <tp:taxon-name-part taxon-name-part-type="species" reg="portulacastrum">portulacastrum</tp:taxon-name-part> <tp:taxon-name-part taxon-name-part-type="infraspecific-rank">subsp.</tp:taxon-name-part> <tp:taxon-name-part taxon-name-part-type="subspecies" reg="persoonii">persoonii</tp:taxon-name-part></tp:taxon-name> varies from 3 to 9 mm and the leaves are especially thick (terete, almost roundish) in plants growing in saline depressions. In contrast to that, <tp:taxon-name><tp:taxon-name-part taxon-name-part-type="genus" reg="Sesuvium">S.</tp:taxon-name-part> <tp:taxon-name-part taxon-name-part-type="species" reg="portulacastrum">portulacastrum</tp:taxon-name-part> <tp:taxon-name-part taxon-name-part-type="infraspecific-rank">subsp.</tp:taxon-name-part> <tp:taxon-name-part taxon-name-part-type="subspecies" reg="portulacastrum">portulacastrum</tp:taxon-name-part></tp:taxon-name> plants seen in the wild or in cultivation possess thinner (1.5–4 mm) leaves, in accordance with previous measurements (<xref ref-type="bibr" rid="B9">Bohley et al. 2017</xref>). Besides, plants with clearly petiolate leaves (<italic><tp:taxon-name><tp:taxon-name-part taxon-name-part-type="genus" reg="Sesuvium">S.</tp:taxon-name-part> <tp:taxon-name-part taxon-name-part-type="species" reg="repens">repens</tp:taxon-name-part></tp:taxon-name></italic> and <tp:taxon-name><tp:taxon-name-part taxon-name-part-type="genus" reg="Sesuvium">S.</tp:taxon-name-part> <tp:taxon-name-part taxon-name-part-type="species" reg="portulacastrum">portulacastrum</tp:taxon-name-part> <tp:taxon-name-part taxon-name-part-type="infraspecific-rank">subsp.</tp:taxon-name-part> <tp:taxon-name-part taxon-name-part-type="subspecies" reg="persoonii">persoonii</tp:taxon-name-part></tp:taxon-name>) have never been found in the Americas.</p></tp:treatment-sec><tp:treatment-sec sec-type="material" id="SECID0EL4DI"><title>Additional specimens examined</title><p>(Fig. <xref ref-type="fig" rid="F17">17</xref>). CAPE VERDE: São Nicolau Island, Praia Branca, 1851, <italic>C. Bolle s.n.</italic> (E00651990); Sal Island, Santa Maria, 19 Oct 1934, <italic>M. Dinklage 3192</italic> (BM, BR0000013828158); Sal Island, 1934, <italic>A. Chevalier 44288</italic> (P04602231); Boa Vista Island, Santa Monica beach, 15.981955, -22.831910, 10 Jan 2016, <italic>A. Sukhorukov s.n.</italic> (MW); GAMBIA: [Upper River Region] Keneba, Sep 1952, <italic>D.S. Bertram s.n</italic>. (K); GUINEA-BISSAU: Cacheu Region, S. Domingos sector, Candemba, 15 Apr 1997, <italic>M.A. Diniz &amp; A.E. Gonçalves 1777</italic> (K); MAURITANIA: [Dakhlet Nouadhibou Region] Cape Arguin, Dalmas, 5 May 1895, herb. <italic>E. Drake 6</italic> (P04602228); Cansado, 1901, <italic>A. Gruvel s.n.</italic> (P04602226); Port Etienne [Nouadhibou], 12 Apr 1908, <italic>anonym s.n</italic>. (P04602227); SENEGAL: [without exact location] 1825, <italic>Sieber 19</italic> (E000651984; G00660404; K; LE; M; P05196607); [without exact location and year] <italic>Sieber 112</italic> (LE); [without exact location] 1859, <italic>Perrotet 366</italic> (G); St. Louis, 1902, <italic>A. Chevalier 3469</italic> (P04602206); Dakar, Hann beach, common, 23 May 1947, <italic>J.T. Baldwin 5754</italic> (K); St. Louis, 23 Jul 1960, <italic>J.D. Kesby 20</italic> (K); St. Louis, 14 Nov 1984, <italic>P. Bamps 7642</italic> (BR0000013827533); Poumekhor, saline depression, common, 2 Feb 1966, <italic>J. Audru 3200</italic> (P04602214); Joal-Fadiouth, 25 Jun 1973, <italic>P. Geissler 6538</italic> (G).</p><fig id="F17" position="float" orientation="portrait"><label>Figure 17.</label><caption><p>Distribution map of <tp:taxon-name><tp:taxon-name-part taxon-name-part-type="genus" reg="Sesuvium">Sesuvium</tp:taxon-name-part> <tp:taxon-name-part taxon-name-part-type="species" reg="portulacastrum">portulacastrum</tp:taxon-name-part> <tp:taxon-name-part taxon-name-part-type="infraspecific-rank">subsp.</tp:taxon-name-part> <tp:taxon-name-part taxon-name-part-type="subspecies" reg="persoonii">persoonii</tp:taxon-name-part></tp:taxon-name> (circles) and <italic><tp:taxon-name><tp:taxon-name-part taxon-name-part-type="genus" reg="Sesuvium">S.</tp:taxon-name-part> <tp:taxon-name-part taxon-name-part-type="species" reg="verrucosum">verrucosum</tp:taxon-name-part></tp:taxon-name></italic> (stars).</p></caption><graphic xmlns:xlink="http://www.w3.org/1999/xlink" xlink:href="phytokeys-92-045-g017.jpg" position="float" orientation="portrait" xlink:type="simple" id="oo_179520.jpg"/></fig></tp:treatment-sec><tp:treatment-sec sec-type="distribution" id="SECID0EDAAK"><title>General distribution.</title><p>The authors are still not sure whether this overlooked subspecies is native to West Africa. Plants with such habit are known from the seashores near Chennai, India (Anand Kumar, pers. comm., with an image sent to AS), but are not represented in any herbaria. One sheet from “Peninsula Indiae Orientalis” (herb. <italic>Wight 963</italic>, L1693577) corresponds to the African specimens of <tp:taxon-name><tp:taxon-name-part taxon-name-part-type="genus" reg="Sesuvium">S.</tp:taxon-name-part> <tp:taxon-name-part taxon-name-part-type="species" reg="portulacastrum">portulacastrum</tp:taxon-name-part> <tp:taxon-name-part taxon-name-part-type="infraspecific-rank">subsp.</tp:taxon-name-part> <tp:taxon-name-part taxon-name-part-type="subspecies" reg="persoonii">persoonii</tp:taxon-name-part></tp:taxon-name> (labelled as “<italic><tp:taxon-name><tp:taxon-name-part taxon-name-part-type="genus" reg="Sesuvium">S.</tp:taxon-name-part> <tp:taxon-name-part taxon-name-part-type="species" reg="portulacastrum">portulacastrum</tp:taxon-name-part></tp:taxon-name></italic> var.”) in leaf shape.</p><p>Reports of the occurrence and frequency of <tp:taxon-name><tp:taxon-name-part taxon-name-part-type="genus" reg="Sesuvium">S.</tp:taxon-name-part> <tp:taxon-name-part taxon-name-part-type="species" reg="portulacastrum">portulacastrum</tp:taxon-name-part> <tp:taxon-name-part taxon-name-part-type="infraspecific-rank">subsp.</tp:taxon-name-part> <tp:taxon-name-part taxon-name-part-type="subspecies" reg="persoonii">persoonii</tp:taxon-name-part></tp:taxon-name> in West Africa until the early 20<sup>th</sup> century are inconsistent. The first reference for West Africa originates from <xref ref-type="bibr" rid="B22">Forster (1789</xref>, sub <italic><tp:taxon-name><tp:taxon-name-part taxon-name-part-type="genus" reg="Sesuvium">S.</tp:taxon-name-part> <tp:taxon-name-part taxon-name-part-type="species" reg="portulacastrum">portulacastrum</tp:taxon-name-part></tp:taxon-name></italic>) who cited it for Santiago Island (Cape Verde Archipelago). <xref ref-type="bibr" rid="B69">Schmidt (1852)</xref> thought that this record was <!--PageBreak-->doubtful, because this plant was not mentioned by other travellers. However, <xref ref-type="bibr" rid="B39">Hooker (1849)</xref> reported <italic><tp:taxon-name><tp:taxon-name-part taxon-name-part-type="genus" reg="Sesuvium">Sesuvium</tp:taxon-name-part></tp:taxon-name></italic> as a common plant on seashores of the adjacent Senegal. F.W. Sieber was the first to collect the specimens of <tp:taxon-name><tp:taxon-name-part taxon-name-part-type="genus" reg="Sesuvium">S.</tp:taxon-name-part> <tp:taxon-name-part taxon-name-part-type="species" reg="portulacastrum">portulacastrum</tp:taxon-name-part> <tp:taxon-name-part taxon-name-part-type="infraspecific-rank">subsp.</tp:taxon-name-part> <tp:taxon-name-part taxon-name-part-type="subspecies" reg="persoonii">persoonii</tp:taxon-name-part></tp:taxon-name> (collections from Senegal in early 19<sup>th</sup> century, identified as <italic><tp:taxon-name><tp:taxon-name-part taxon-name-part-type="genus" reg="Sesuvium">S.</tp:taxon-name-part> <tp:taxon-name-part taxon-name-part-type="species" reg="pedunculatum">pedunculatum</tp:taxon-name-part></tp:taxon-name></italic>). Other specimens, named as <italic><tp:taxon-name><tp:taxon-name-part taxon-name-part-type="genus" reg="Sesuvium">S.</tp:taxon-name-part> <tp:taxon-name-part taxon-name-part-type="species" reg="portulacastrum">portulacastrum</tp:taxon-name-part></tp:taxon-name></italic> and collected in mid-19<sup>th</sup> century in Cape Verde (São Nicolau Island) and Senegal (without exact location), are stored in the herbaria E and G, respectively. <tp:taxon-name><tp:taxon-name-part taxon-name-part-type="genus" reg="Sesuvium">Sesuvium</tp:taxon-name-part> <tp:taxon-name-part taxon-name-part-type="species" reg="portulacastrum">portulacastrum</tp:taxon-name-part> <tp:taxon-name-part taxon-name-part-type="infraspecific-rank">subsp.</tp:taxon-name-part> <tp:taxon-name-part taxon-name-part-type="subspecies" reg="persoonii">persoonii</tp:taxon-name-part></tp:taxon-name> (under the names <italic><tp:taxon-name><tp:taxon-name-part taxon-name-part-type="genus" reg="Sesuvium">S.</tp:taxon-name-part> <tp:taxon-name-part taxon-name-part-type="species" reg="pedunculatum">pedunculatum</tp:taxon-name-part></tp:taxon-name></italic> or <italic><tp:taxon-name><tp:taxon-name-part taxon-name-part-type="genus" reg="Sesuvium">S.</tp:taxon-name-part> <tp:taxon-name-part taxon-name-part-type="species" reg="portulacastrum">portulacastrum</tp:taxon-name-part></tp:taxon-name></italic>) had not been reported amongst the most common plants in the checklists for West African plants until the early 20<sup>th</sup> century (e.g. <xref ref-type="bibr" rid="B17">Engler 1910</xref>). <xref ref-type="bibr" rid="B12">Chevalier (1920)</xref> cited <tp:taxon-name><tp:taxon-name-part taxon-name-part-type="genus" reg="Sesuvium">Sesuvium</tp:taxon-name-part> <tp:taxon-name-part taxon-name-part-type="species" reg="portulacastrum">portulacastrum</tp:taxon-name-part> <tp:taxon-name-part taxon-name-part-type="infraspecific-rank">subsp.</tp:taxon-name-part> <tp:taxon-name-part taxon-name-part-type="subspecies" reg="persoonii">persoonii</tp:taxon-name-part></tp:taxon-name> (sub <italic><tp:taxon-name><tp:taxon-name-part taxon-name-part-type="genus" reg="Sesuvium">S.</tp:taxon-name-part> <tp:taxon-name-part taxon-name-part-type="species" reg="portulacastrum">portulacastrum</tp:taxon-name-part></tp:taxon-name></italic>) for West Africa (Mauritania and Senegal), with subsequent records for Santiago and Sal Islands (Cape Verde), where it grows spontaneously on the seashores and in saline depressions (<xref ref-type="bibr" rid="B13">Chevalier 1935</xref>). M. Dinklage (collections from 1934, kept at BM!) noted the common and abundant <italic><tp:taxon-name><tp:taxon-name-part taxon-name-part-type="genus" reg="Sesuvium">Sesuvium</tp:taxon-name-part></tp:taxon-name></italic> populations on sandy beaches in Santa Maria village (Sal Island, Cape Verde). Recently, <tp:taxon-name><tp:taxon-name-part taxon-name-part-type="genus" reg="Sesuvium">S.</tp:taxon-name-part> <tp:taxon-name-part taxon-name-part-type="species" reg="portulacastrum">portulacastrum</tp:taxon-name-part> <tp:taxon-name-part taxon-name-part-type="infraspecific-rank">subsp.</tp:taxon-name-part> <tp:taxon-name-part taxon-name-part-type="subspecies" reg="persoonii">persoonii</tp:taxon-name-part></tp:taxon-name> has been reported for several islands of Cape Verde Archipelago: Boa <!--PageBreak-->Vista, Mayo, Sal, Santiago and São Vicente (<xref ref-type="bibr" rid="B24">Gilli 1976</xref>, <xref ref-type="bibr" rid="B31">Gonçalves 1995</xref>, <xref ref-type="bibr" rid="B4">Arechavaleta et al. 2005</xref>, all as <italic><tp:taxon-name><tp:taxon-name-part taxon-name-part-type="genus" reg="Sesuvium">S.</tp:taxon-name-part> <tp:taxon-name-part taxon-name-part-type="species" reg="portulacastrum">portulacastrum</tp:taxon-name-part></tp:taxon-name></italic>).</p><p>All populations of perennial <italic><tp:taxon-name><tp:taxon-name-part taxon-name-part-type="genus" reg="Sesuvium">Sesuvium</tp:taxon-name-part></tp:taxon-name></italic> seen by the first author (AS) in Cape Verde belong to <tp:taxon-name><tp:taxon-name-part taxon-name-part-type="genus" reg="Sesuvium">S.</tp:taxon-name-part> <tp:taxon-name-part taxon-name-part-type="species" reg="portulacastrum">portulacastrum</tp:taxon-name-part> <tp:taxon-name-part taxon-name-part-type="infraspecific-rank">subsp.</tp:taxon-name-part> <tp:taxon-name-part taxon-name-part-type="subspecies" reg="persoonii">persoonii</tp:taxon-name-part></tp:taxon-name>. It is common at least in the southern part of Sal Island on the sandy beaches and seasonally flooded saline depressions by the seashores near Santa Maria and in pristine landscapes in Boa Vista (e.g., Santa Monica beach in the southern part of the island). In Sal Island, <tp:taxon-name><tp:taxon-name-part taxon-name-part-type="genus" reg="Sesuvium">S.</tp:taxon-name-part> <tp:taxon-name-part taxon-name-part-type="species" reg="portulacastrum">portulacastrum</tp:taxon-name-part> <tp:taxon-name-part taxon-name-part-type="infraspecific-rank">subsp.</tp:taxon-name-part> <tp:taxon-name-part taxon-name-part-type="subspecies" reg="persoonii">persoonii</tp:taxon-name-part></tp:taxon-name> is often a characteristic species of such habitats together with other dominant plants of coastal communities, such as <italic><tp:taxon-name><tp:taxon-name-part taxon-name-part-type="genus" reg="Arthrocaulon">Arthrocaulon</tp:taxon-name-part> <tp:taxon-name-part taxon-name-part-type="species" reg="franzii">franzii</tp:taxon-name-part></tp:taxon-name></italic> (Sukhor.) Piirainen &amp; G.Kadereit (≡<italic><tp:taxon-name><tp:taxon-name-part taxon-name-part-type="genus" reg="Arthrocnemum">Arthrocnemum</tp:taxon-name-part> <tp:taxon-name-part taxon-name-part-type="species" reg="franzii">franzii</tp:taxon-name-part></tp:taxon-name></italic> Sukhor.), <italic><tp:taxon-name><tp:taxon-name-part taxon-name-part-type="genus" reg="Suaeda">Suaeda</tp:taxon-name-part> <tp:taxon-name-part taxon-name-part-type="species" reg="vermiculata">vermiculata</tp:taxon-name-part></tp:taxon-name></italic> Forssk. ex J.F.Gmel., <italic><tp:taxon-name><tp:taxon-name-part taxon-name-part-type="genus" reg="Tetraena">Tetraena</tp:taxon-name-part> <tp:taxon-name-part taxon-name-part-type="species" reg="fontanesii">fontanesii</tp:taxon-name-part></tp:taxon-name></italic> (Webb &amp; Berthel.) Beier &amp; Thulin (≡<italic><tp:taxon-name><tp:taxon-name-part taxon-name-part-type="genus" reg="Zygophyllum">Zygophyllum</tp:taxon-name-part> <tp:taxon-name-part taxon-name-part-type="species" reg="fontanesii">fontanesii</tp:taxon-name-part></tp:taxon-name></italic> Webb &amp; Berthel.) and <italic><tp:taxon-name><tp:taxon-name-part taxon-name-part-type="genus" reg="Cistanche">Cistanche</tp:taxon-name-part> <tp:taxon-name-part taxon-name-part-type="species" reg="phelipaea">phelipaea</tp:taxon-name-part></tp:taxon-name></italic> (L.) Cout. Based on the specimens seen, it is concluded that <tp:taxon-name><tp:taxon-name-part taxon-name-part-type="genus" reg="Sesuvium">Sesuvium</tp:taxon-name-part> <tp:taxon-name-part taxon-name-part-type="species" reg="portulacastrum">portulacastrum</tp:taxon-name-part> <tp:taxon-name-part taxon-name-part-type="infraspecific-rank">subsp.</tp:taxon-name-part> <tp:taxon-name-part taxon-name-part-type="subspecies" reg="persoonii">persoonii</tp:taxon-name-part></tp:taxon-name> is present on the seashores and saline depressions in (semi)arid territories of West Africa (Cape Verde, Gambia, Guinea-Bissau, Mauritania and Senegal) as a geographically separated form of <italic><tp:taxon-name><tp:taxon-name-part taxon-name-part-type="genus" reg="Sesuvium">S.</tp:taxon-name-part> <tp:taxon-name-part taxon-name-part-type="species" reg="portulacastrum">portulacastrum</tp:taxon-name-part></tp:taxon-name></italic>.</p></tp:treatment-sec><tp:treatment-sec sec-type="conservation status" id="SECID0ESMAK"><title>Conservation status.</title><p>
              <tp:taxon-name><tp:taxon-name-part taxon-name-part-type="genus" reg="Sesuvium">Sesuvium</tp:taxon-name-part> <tp:taxon-name-part taxon-name-part-type="species" reg="portulacastrum">portulacastrum</tp:taxon-name-part> <tp:taxon-name-part taxon-name-part-type="infraspecific-rank">subsp.</tp:taxon-name-part> <tp:taxon-name-part taxon-name-part-type="subspecies" reg="persoonii">persoonii</tp:taxon-name-part></tp:taxon-name> is common on sandy inland plains on Sal and Boa Vista islands (Cape Verde). Herbarium labels refer to it as a very characteristic plant of seashore communities in Senegal. Currently the construction of new buildings close to the coast is drastically damaging the natural landscapes, especially on Cape Verde Archipelago (<xref ref-type="bibr" rid="B66">Romeiras et al. 2016</xref>, <xref ref-type="bibr" rid="B75">Sukhorukov and Nilova 2016</xref>) and may negatively affect the number of populations. However, at present, as there is doubt about the origin of this new subspecies (if it is native to the region), it should not be assessed for the IUCN Red List until more data is available.</p></tp:treatment-sec><ref-list><ref id="B63"><mixed-citation xmlns:xlink="http://www.w3.org/1999/xlink" xlink:type="simple">
          <person-group><name name-style="western"><surname>Persoon</surname><given-names>CH</given-names></name></person-group> (<year>1806</year>) Synopsis Plantarum: seu Enchiridium botanicum, complectens enumerationem systematicam specierum hucusque cognitarum, Vol. 2, part 1. Cramer, Paris.</mixed-citation></ref><ref id="B50"><mixed-citation xmlns:xlink="http://www.w3.org/1999/xlink" xlink:type="simple">
          <person-group><name name-style="western"><surname>Lamarck</surname><given-names>JB</given-names></name></person-group> (<year>1817</year>) Encyclopédique Méthodique. Botanique, Vol. 5 (Supplement). Agasse, Paris.</mixed-citation></ref><ref id="B67"><mixed-citation xmlns:xlink="http://www.w3.org/1999/xlink" xlink:type="simple">
          <person-group><name name-style="western"><surname>Saint-Hilaire</surname><given-names>A de</given-names></name></person-group> (<year>1829</year>) Flora Brasiliae Meridionalis, Vol. 2. Belin, Paris.</mixed-citation></ref><ref id="B49"><mixed-citation xmlns:xlink="http://www.w3.org/1999/xlink" xlink:type="simple">
          <person-group><name name-style="western"><surname>Lamarck</surname><given-names>JB</given-names></name></person-group> (<year>1793</year>) Tableau encyclopédie et méthodique des trois règnes de la nature. Botanique, Vol. 2. Panckoucke, Paris.</mixed-citation></ref><ref id="B34"><mixed-citation xmlns:xlink="http://www.w3.org/1999/xlink" xlink:type="simple">
          <person-group><name name-style="western"><surname>Hartmann</surname><given-names>HEK</given-names></name></person-group> (<year>2002</year>) Illustrated handbook of succulent plants: <tp:taxon-name><tp:taxon-name-part taxon-name-part-type="family">Aizoaceae</tp:taxon-name-part></tp:taxon-name> F–Z. Springer, Berlin, Heidelberg, New York.</mixed-citation></ref><ref id="B9"><mixed-citation xmlns:xlink="http://www.w3.org/1999/xlink" xlink:type="simple">
          <person-group><name name-style="western"><surname>Bohley</surname><given-names>K</given-names></name><name name-style="western"><surname>Winter</surname><given-names>PJD</given-names></name><name name-style="western"><surname>Kadereit</surname><given-names>G</given-names></name></person-group> (<year>2017</year>) <article-title>A revision of <italic><tp:taxon-name><tp:taxon-name-part taxon-name-part-type="genus">Sesuvium</tp:taxon-name-part></tp:taxon-name></italic> (<tp:taxon-name><tp:taxon-name-part taxon-name-part-type="family">Aizoaceae</tp:taxon-name-part></tp:taxon-name>, <tp:taxon-name><tp:taxon-name-part taxon-name-part-type="subfamily">Sesuvioideae</tp:taxon-name-part></tp:taxon-name>).</article-title> <source>Systematic Botany</source> <volume>42</volume>(<issue>1</issue>): <fpage>124</fpage>–<lpage>147</lpage>. <ext-link xlink:type="simple" ext-link-type="doi" xlink:href="10.1600/036364417X694575">https://doi.org/10.1600/036364417X694575</ext-link></mixed-citation></ref><ref id="B22"><mixed-citation xmlns:xlink="http://www.w3.org/1999/xlink" xlink:type="simple">
          <person-group><name name-style="western"><surname>Forster</surname><given-names>G</given-names></name></person-group> (<year>1789</year>) <article-title><tp:taxon-name><tp:taxon-name-part taxon-name-part-type="kingdom">Plantae</tp:taxon-name-part></tp:taxon-name> Atlanticae ex insulis Madeira, Sti Iacobi, Adscensionis, Stae Helenae et Fayal reportatae.</article-title> <source>Commentationes Societatis Regiae Scientiarum Gottingensis</source> <volume>9</volume>: <fpage>46</fpage>–<lpage>74</lpage>.</mixed-citation></ref><ref id="B69"><mixed-citation xmlns:xlink="http://www.w3.org/1999/xlink" xlink:type="simple">
          <person-group><name name-style="western"><surname>Schmidt</surname><given-names>JA</given-names></name></person-group> (<year>1852</year>) Beiträge zur Flora der Cap Verdischen Inseln: mit Berücksichtigung aller bis jetzt daselbst bekannten wildwachsenden und kultivierten Pflanzen: nach eigenen Untersuchungen und mit Benutzung der gewonnenen Resultate anderer Reisenden [Additions to the flora of Cape Verde Islands, with a consideration of all known native and cultivated plants based on the own investigations and results of other travelers]. Mohr, Heidelberg.</mixed-citation></ref><ref id="B39"><mixed-citation xmlns:xlink="http://www.w3.org/1999/xlink" xlink:type="simple">
          <person-group><name name-style="western"><surname>Hooker</surname><given-names>WJ</given-names></name></person-group> (<year>1849</year>) Niger Flora; or, an enumeration of the plants of Western Tropical Africa. Bailliere, London.</mixed-citation></ref><ref id="B17"><mixed-citation xmlns:xlink="http://www.w3.org/1999/xlink" xlink:type="simple">
          <person-group><name name-style="western"><surname>Engler</surname><given-names>A</given-names></name></person-group> (<year>1910</year>) Die Pflanzenwelt Afrikas insbesondere seiner tropischen Gebiete, Vol. 1, part 5. Wilhelm Engelmann Verlag, Leipzig.</mixed-citation></ref><ref id="B12"><mixed-citation xmlns:xlink="http://www.w3.org/1999/xlink" xlink:type="simple">
          <person-group><name name-style="western"><surname>Chevalier</surname><given-names>A</given-names></name></person-group> (<year>1920</year>) Exploration botanique l’Afrique occidentale Française, Vol. 1. Paul Lechevallier, Paris.</mixed-citation></ref><ref id="B13"><mixed-citation xmlns:xlink="http://www.w3.org/1999/xlink" xlink:type="simple">
          <person-group><name name-style="western"><surname>Chevalier</surname><given-names>A</given-names></name></person-group> (<year>1935</year>) <article-title>Les Iles du Cap Vert. Géographie, biogéographie, agriculture. Flore de l’Archipel.</article-title> <source>Revue de botanique appliquée et d’agriculture coloniale</source> <volume>15</volume>(<issue>170</issue>): <fpage>733</fpage>–<lpage>1090</lpage>. <ext-link xlink:type="simple" ext-link-type="doi" xlink:href="10.3406/jatba.1935.5553">https://doi.org/10.3406/jatba.1935.5553</ext-link></mixed-citation></ref><ref id="B24"><mixed-citation xmlns:xlink="http://www.w3.org/1999/xlink" xlink:type="simple">
          <person-group><name name-style="western"><surname>Gilli</surname><given-names>A</given-names></name></person-group> (<year>1976</year>) <article-title>Die Veränderung der Flora der Kapverdischen Inseln in den letzten 124 Jahren.</article-title> <source>Verhandlungen der Zoologisch-Botanischen Gesellschaft in Wien</source> <volume>115</volume>: <fpage>34</fpage>–<lpage>39</lpage>.</mixed-citation></ref><ref id="B31"><mixed-citation xmlns:xlink="http://www.w3.org/1999/xlink" xlink:type="simple">
          <person-group><name name-style="western"><surname>Gonçalves</surname><given-names>ML</given-names></name></person-group> (<year>1995</year>) <article-title><tp:taxon-name><tp:taxon-name-part taxon-name-part-type="family">Aizoaceae</tp:taxon-name-part></tp:taxon-name>.</article-title> In: <person-group><name name-style="western"><surname>Paiva</surname><given-names>J</given-names></name><name name-style="western"><surname>Martins</surname><given-names>ES</given-names></name><name name-style="western"><surname>Diniz</surname><given-names>MA</given-names></name><name name-style="western"><surname>Moreira</surname><given-names>I</given-names></name><name name-style="western"><surname>Gomes</surname><given-names>I</given-names></name><name name-style="western"><surname>Gomes</surname><given-names>S</given-names></name></person-group> (<role>Eds</role>) <issue-title>Flora de Cabo Verde, Vol.</issue-title> <source>12. IICT &amp; INIDA, Lisbon &amp; Praia</source>, <fpage>1</fpage>–<lpage>17</lpage>.</mixed-citation></ref><ref id="B4"><mixed-citation xmlns:xlink="http://www.w3.org/1999/xlink" xlink:type="simple">
          <person-group><name name-style="western"><surname>Arechavaleta</surname><given-names>M</given-names></name><name name-style="western"><surname>Zurita</surname><given-names>N</given-names></name><name name-style="western"><surname>Marrero</surname><given-names>MC</given-names></name><name name-style="western"><surname>Martín</surname><given-names>JL</given-names></name></person-group> (<role>Eds</role>) (<year>2005</year>) Lista preliminar de especies silvestres de Cabo Verde (hongos, plantas y animales terrestres). Gobierno de Canarias, Santa Cruz de Tenerife.</mixed-citation></ref><ref id="B66"><mixed-citation xmlns:xlink="http://www.w3.org/1999/xlink" xlink:type="simple">
          <person-group><name name-style="western"><surname>Romeiras</surname><given-names>MM</given-names></name><name name-style="western"><surname>Catarino</surname><given-names>S</given-names></name><name name-style="western"><surname>Gomes</surname><given-names>I</given-names></name><name name-style="western"><surname>Fernandes</surname><given-names>C</given-names></name><name name-style="western"><surname>Costa</surname><given-names>JC</given-names></name><name name-style="western"><surname>Cauapé-Costells</surname><given-names>J</given-names></name><name name-style="western"><surname>Duarte</surname><given-names>MC</given-names></name></person-group> (<year>2016</year>) <article-title>IUCN Red List assessment of the Cape Verde endemic flora: towards a global strategy for plant conservation in Macaronesia.</article-title> <source>Botanical Journal of the Linnean Society</source> <volume>180</volume>(<issue>3</issue>): <fpage>413</fpage>–<lpage>425</lpage>. <ext-link xlink:type="simple" ext-link-type="doi" xlink:href="10.1111/boj.12370">https://doi.org/10.1111/boj.12370</ext-link></mixed-citation></ref><ref id="B75"><mixed-citation xmlns:xlink="http://www.w3.org/1999/xlink" xlink:type="simple">
          <person-group><name name-style="western"><surname>Sukhorukov</surname><given-names>AP</given-names></name><name name-style="western"><surname>Nilova</surname><given-names>MV</given-names></name></person-group> (<year>2016</year>) <article-title>A new species of <italic><tp:taxon-name><tp:taxon-name-part taxon-name-part-type="genus">Arthrocnemum</tp:taxon-name-part></tp:taxon-name></italic> (<tp:taxon-name><tp:taxon-name-part taxon-name-part-type="subfamily">Salicornioideae</tp:taxon-name-part></tp:taxon-name>: <tp:taxon-name><tp:taxon-name-part taxon-name-part-type="family">Chenopodiaceae</tp:taxon-name-part></tp:taxon-name>-<tp:taxon-name><tp:taxon-name-part taxon-name-part-type="family">Amaranthaceae</tp:taxon-name-part></tp:taxon-name>) from West Africa, with a revised characterization of the genus.</article-title> <source>Botany Letters</source> <volume>163</volume>(<issue>3</issue>): <fpage>237</fpage>–<lpage>250</lpage>. <ext-link xlink:type="simple" ext-link-type="doi" xlink:href="10.1080/23818107.2016.1185033">https://doi.org/10.1080/23818107.2016.1185033</ext-link></mixed-citation></ref></ref-list></tp:taxon-treatment>
