# Supplementary material for: Diagnostics, taxonomy, nomenclature and distribution of perennial Sesuvium (Aizoaceae) in Africa
Source: PhytoKeys. 2018 Jan 15;(92):45–88. doi: 10.3897/phytokeys.92.22205 (PMC5799733; doi:10.3897/phytokeys.92.22205)
Supplement: XML Treatment for Sesuvium sesuvioides [file phytokeys.92.22205-treatment7.xml]

<!DOCTYPE tp:taxon-treatment
  PUBLIC "-//TaxonX//DTD Taxonomic Treatment Publishing DTD v0 20100105//EN" "tax-treatment-NSO.dtd">
<tp:taxon-treatment xmlns:tp="http://www.plazi.org/taxpub"><tp:treatment-meta><kwd-group><label>Taxon classification</label><kwd><named-content xmlns:xlink="http://www.w3.org/1999/xlink" content-type="kingdom">Plantae</named-content></kwd><kwd><named-content xmlns:xlink="http://www.w3.org/1999/xlink" content-type="order">ORDO</named-content></kwd><kwd><named-content xmlns:xlink="http://www.w3.org/1999/xlink" content-type="family">FAMILIA</named-content></kwd></kwd-group><mixed-citation publication-type="journal"><person-group><name><surname>Sukhorukov</surname><given-names>Alexander P.</given-names></name><name><surname>Nilova</surname><given-names>Maya V.</given-names></name><name><surname>Erst</surname><given-names>Andrey S.</given-names></name><name><surname>Kushunina</surname><given-names>Maria</given-names></name><name><surname>Baider</surname><given-names>Cláudia</given-names></name><name><surname>Verloove</surname><given-names>Filip</given-names></name><name><surname>Salas-Pascual</surname><given-names>Marcos</given-names></name><name><surname>Belyaeva</surname><given-names>Irina V.</given-names></name><name><surname>Krinitsina</surname><given-names>Anastasiya A.</given-names></name><name><surname>Bruyns</surname><given-names>Peter V.</given-names></name><name><surname>Klak</surname><given-names>Cornelia</given-names></name></person-group><article-title>Diagnostics, taxonomy, nomenclature and distribution of perennial <italic><tp:taxon-name><tp:taxon-name-part taxon-name-part-type="genus" reg="Sesuvium">Sesuvium</tp:taxon-name-part></tp:taxon-name></italic> (<tp:taxon-name><tp:taxon-name-part taxon-name-part-type="family">Aizoaceae</tp:taxon-name-part></tp:taxon-name>) in Africa</article-title><source>PhytoKeys</source><day>15</day><month>1</month><year>2018</year><volume>2018</volume><issue>92</issue><fpage>45</fpage><lpage>88</lpage><pub-id pub-id-type="doi">10.3897/phytokeys.92.22205</pub-id></mixed-citation></tp:treatment-meta><tp:nomenclature><tp:taxon-name>
              <tp:taxon-name-part taxon-name-part-type="genus" reg="Sesuvium">Sesuvium</tp:taxon-name-part>
              <tp:taxon-name-part taxon-name-part-type="species" reg="sesuvioides">sesuvioides</tp:taxon-name-part>
            </tp:taxon-name><tp:taxon-authority>(Fenzl) Verdc., Kew Bull. 12(2): 349 (1957)</tp:taxon-authority><xref ref-type="fig" rid="F18">Fig. 18</xref><!--PageBreak--><tp:nomenclature-citation-list><tp:nomenclature-citation><tp:taxon-name><tp:taxon-name-part taxon-name-part-type="genus" reg="Sesuvium"/><tp:taxon-name-part taxon-name-part-type="species" reg="sesuvioides"/></tp:taxon-name><comment>≡<tp:taxon-name><tp:taxon-name-part taxon-name-part-type="genus" reg="Diplochonium">Diplochonium</tp:taxon-name-part> <tp:taxon-name-part taxon-name-part-type="species" reg="sesuvioides">sesuvioides</tp:taxon-name-part></tp:taxon-name> Fenzl in Endl., Nov. Stirp. Dec.: 58 (1839). </comment></tp:nomenclature-citation><tp:nomenclature-citation><tp:taxon-name><tp:taxon-name-part taxon-name-part-type="genus" reg="Sesuvium"/><tp:taxon-name-part taxon-name-part-type="species" reg="sesuvioides"/></tp:taxon-name><comment>Lectotype (Sukhorukov &amp; al. 2017): [S Africa, in rupestribus ad Garipum fluvium lateris coloniae occidentalis, alt. 500 ft., without date] [on the rocks near Gariep [Orange] river close to the west of the colony] <italic>Drège 2938</italic> (K000076286!; iso – LE!); </comment></tp:nomenclature-citation><tp:nomenclature-citation><tp:taxon-name><tp:taxon-name-part taxon-name-part-type="genus" reg="Sesuvium"/><tp:taxon-name-part taxon-name-part-type="species" reg="sesuvioides"/></tp:taxon-name><comment>≡<tp:taxon-name><tp:taxon-name-part taxon-name-part-type="genus" reg="Halimus">Halimus</tp:taxon-name-part> <tp:taxon-name-part taxon-name-part-type="species" reg="sesuvioides">sesuvioides</tp:taxon-name-part></tp:taxon-name> (Fenzl) Kuntze, Revis. Gen. Pl. 1: 263 (1891) as “<tp:taxon-name><tp:taxon-name-part taxon-name-part-type="genus" reg="Halimum">Halimum</tp:taxon-name-part> <tp:taxon-name-part taxon-name-part-type="species" reg="sesuvioides">sesuvioides</tp:taxon-name-part></tp:taxon-name>”. </comment></tp:nomenclature-citation></tp:nomenclature-citation-list></tp:nomenclature><tp:treatment-sec sec-type="description" id="SECID0EEQAK"><title>Description.</title><p>The differences between <italic><tp:taxon-name><tp:taxon-name-part taxon-name-part-type="genus" reg="Sesuvium">S.</tp:taxon-name-part> <tp:taxon-name-part taxon-name-part-type="species" reg="sesuvioides">sesuvioides</tp:taxon-name-part></tp:taxon-name></italic> and related annual African taxa were provided in <xref ref-type="bibr" rid="B76">Sukhorukov et al. (2017)</xref>. Here, it is noted that <italic><tp:taxon-name><tp:taxon-name-part taxon-name-part-type="genus" reg="Sesuvium">S.</tp:taxon-name-part> <tp:taxon-name-part taxon-name-part-type="species" reg="sesuvioides">sesuvioides</tp:taxon-name-part></tp:taxon-name></italic> is a facultatively perennial herb and, for that reason, it is also included in the list of perennial species (as in <xref ref-type="bibr" rid="B9">Bohley et al. 2017</xref>).</p><fig id="F18" position="float" orientation="portrait"><label>Figure 18.</label><caption><p>General view of <italic><tp:taxon-name><tp:taxon-name-part taxon-name-part-type="genus" reg="Sesuvium">Sesuvium</tp:taxon-name-part> <tp:taxon-name-part taxon-name-part-type="species" reg="sesuvioides">sesuvioides</tp:taxon-name-part></tp:taxon-name></italic> plants at Rio dos Flamingos, Angola. Photographs by C. Klak and P.V. Bruyns (December 2016).</p></caption><graphic xmlns:xlink="http://www.w3.org/1999/xlink" xlink:href="phytokeys-92-045-g018.jpg" position="float" orientation="portrait" xlink:type="simple" id="oo_179521.jpg"/></fig></tp:treatment-sec><tp:treatment-sec sec-type="distribution" id="SECID0EASAK"><title>General distribution</title><p>. The distribution of <italic><tp:taxon-name><tp:taxon-name-part taxon-name-part-type="genus" reg="Sesuvium">S.</tp:taxon-name-part> <tp:taxon-name-part taxon-name-part-type="species" reg="sesuvioides">sesuvioides</tp:taxon-name-part></tp:taxon-name></italic> was mapped in <xref ref-type="bibr" rid="B76">Sukhorukov et al. (2017)</xref>, but the presence of this species was erroneously indicated in the <!--PageBreak-->eastern part of South Africa, due to a misapplication of the name “Kleinfontein”. The record from Kleinfontein (24 Oct 1922, <italic>Dinter 4151</italic>, BM!) indeed belongs to the small village located south of Maltahöhe (Hardap Region, Namibia) and not to the village in Gauteng province (South Africa) mentioned by <xref ref-type="bibr" rid="B76">Sukhorukov et al. (2017)</xref>. The authors came to this conclusion after tracing the journeys of Kurt Moritz Dinter, who only visited Namibia (it was known at the time as “South-West Africa”: <xref ref-type="bibr" rid="B26">Glen and Germishuizen 2010</xref>). Likewise, the lectotype specimen was not collected at Garpia river near Swellendam, Western Cape (as indicated in <xref ref-type="bibr" rid="B76">Sukhorukov et al. (2017)</xref>), but on the banks of the Orange River (or Gariep River, spelled by Drège as “Garip”), where <italic><tp:taxon-name><tp:taxon-name-part taxon-name-part-type="genus" reg="Sesuvium">S.</tp:taxon-name-part> <tp:taxon-name-part taxon-name-part-type="species" reg="sesuvioides">sesuvioides</tp:taxon-name-part></tp:taxon-name></italic> is frequently found. Therefore the records of <italic><tp:taxon-name><tp:taxon-name-part taxon-name-part-type="genus" reg="Sesuvium">S.</tp:taxon-name-part> <tp:taxon-name-part taxon-name-part-type="species" reg="sesuvioides">sesuvioides</tp:taxon-name-part></tp:taxon-name></italic> from Gauteng and the Western Cape provinces (<xref ref-type="bibr" rid="B76">Sukhorukov et al. 2017</xref>) are erroneous. In South Africa, the distribution pattern of <italic><tp:taxon-name><tp:taxon-name-part taxon-name-part-type="genus" reg="Sesuvium">S.</tp:taxon-name-part> <tp:taxon-name-part taxon-name-part-type="species" reg="sesuvioides">sesuvioides</tp:taxon-name-part></tp:taxon-name></italic> is restricted to the Richtersveld and the lower Orange River valley (Northern Cape province). Records in Namibia and Angola are from the Namib desert (<xref ref-type="bibr" rid="B76">Sukhorukov et al. 2017</xref>, see also Fig. <xref ref-type="fig" rid="F19">19</xref>).</p><fig id="F19" position="float" orientation="portrait"><label>Figure 19.</label><caption><p>Distribution map of <italic><tp:taxon-name><tp:taxon-name-part taxon-name-part-type="genus" reg="Sesuvium">Sesuvium</tp:taxon-name-part> <tp:taxon-name-part taxon-name-part-type="species" reg="sesuvioides">sesuvioides</tp:taxon-name-part></tp:taxon-name></italic>.</p></caption><graphic xmlns:xlink="http://www.w3.org/1999/xlink" xlink:href="phytokeys-92-045-g019.jpg" position="float" orientation="portrait" xlink:type="simple" id="oo_179522.jpg"/></fig><p>
              <italic><tp:taxon-name><tp:taxon-name-part taxon-name-part-type="genus" reg="Sesuvium">Sesuvium</tp:taxon-name-part> <tp:taxon-name-part taxon-name-part-type="species" reg="sesuvioides">sesuvioides</tp:taxon-name-part></tp:taxon-name></italic> has a large geographical distribution with an estimated <abbrev xmlns:xlink="http://www.w3.org/1999/xlink" xlink:title="extent of occurrence" id="ABBRID0EXVAK" xlink:type="simple">EOO</abbrev> of 501,893 km<sup>2</sup>, but its <abbrev xmlns:xlink="http://www.w3.org/1999/xlink" xlink:title="area of occurrence" id="ABBRID0E4VAK" xlink:type="simple">AOO</abbrev> is only 60 km<sup>2</sup> (which would place it in EN). Many localities, especially in Namibia, are in desert areas and are presumably under little threat. Some populations collected in the past are likely to be in protected areas today. However, the current size of the populations is unknown. Therefore, the species should be considered as Data Deficient (DD) according to the IUCN Red List Criteria (<xref ref-type="bibr" rid="B41">IUCN 2017</xref>).</p><!--PageBreak--></tp:treatment-sec><ref-list><ref id="B76"><mixed-citation xmlns:xlink="http://www.w3.org/1999/xlink" xlink:type="simple">
          <person-group><name name-style="western"><surname>Sukhorukov</surname><given-names>AP</given-names></name><name name-style="western"><surname>Verloove</surname><given-names>F</given-names></name><name name-style="western"><surname>Alonso</surname><given-names>MA</given-names></name><name name-style="western"><surname>Belyaeva</surname><given-names>IV</given-names></name><name name-style="western"><surname>Chapano</surname><given-names>C</given-names></name><name name-style="western"><surname>Crespo</surname><given-names>MB</given-names></name><name name-style="western"><surname>El Aouni</surname><given-names>MH</given-names></name><name name-style="western"><surname>El Mokni</surname><given-names>R</given-names></name><name name-style="western"><surname>Maroyi</surname><given-names>A</given-names></name><name name-style="western"><surname>Shekede</surname><given-names>MD</given-names></name><name name-style="western"><surname>Vicente</surname><given-names>A</given-names></name><name name-style="western"><surname>Dreyer</surname><given-names>A</given-names></name><name name-style="western"><surname>Kushunina</surname><given-names>M</given-names></name></person-group> (<year>2017</year>) <article-title>Chorological and taxonomic notes on African plants, 2.</article-title> <source>Botany Letters</source> <volume>164</volume>(<issue>2</issue>): <fpage>135</fpage>–<lpage>153</lpage>. <ext-link xlink:type="simple" ext-link-type="doi" xlink:href="10.1080/23818107.2017.1311281">https://doi.org/10.1080/23818107.2017.1311281</ext-link></mixed-citation></ref><ref id="B9"><mixed-citation xmlns:xlink="http://www.w3.org/1999/xlink" xlink:type="simple">
          <person-group><name name-style="western"><surname>Bohley</surname><given-names>K</given-names></name><name name-style="western"><surname>Winter</surname><given-names>PJD</given-names></name><name name-style="western"><surname>Kadereit</surname><given-names>G</given-names></name></person-group> (<year>2017</year>) <article-title>A revision of <italic><tp:taxon-name><tp:taxon-name-part taxon-name-part-type="genus">Sesuvium</tp:taxon-name-part></tp:taxon-name></italic> (<tp:taxon-name><tp:taxon-name-part taxon-name-part-type="family">Aizoaceae</tp:taxon-name-part></tp:taxon-name>, <tp:taxon-name><tp:taxon-name-part taxon-name-part-type="subfamily">Sesuvioideae</tp:taxon-name-part></tp:taxon-name>).</article-title> <source>Systematic Botany</source> <volume>42</volume>(<issue>1</issue>): <fpage>124</fpage>–<lpage>147</lpage>. <ext-link xlink:type="simple" ext-link-type="doi" xlink:href="10.1600/036364417X694575">https://doi.org/10.1600/036364417X694575</ext-link></mixed-citation></ref><ref id="B26"><mixed-citation xmlns:xlink="http://www.w3.org/1999/xlink" xlink:type="simple">
          <person-group><name name-style="western"><surname>Glen</surname><given-names>HF</given-names></name><name name-style="western"><surname>Germishuizen</surname><given-names>G</given-names></name></person-group> (<year>2010</year>) Botanical exploration of southern Africa, 2<sup>nd</sup> ed. [Strelitzia 26] South African National Biodiversity Institute, Pretoria.</mixed-citation></ref><ref id="B41"><mixed-citation xmlns:xlink="http://www.w3.org/1999/xlink" xlink:type="simple">
          <institution xlink:type="simple">IUCN</institution> (<year>2017</year>) <source>Guidelines for Using the IUCN Red List Categories and Criteria, Version 13</source>. IUCN, Gland, Switzerland. <ext-link xlink:type="simple" ext-link-type="uri" xlink:href="http://www.iucnredlist.org/documents/RedListGuidelines.pdf">http://www.iucnredlist.org/documents/RedListGuidelines.pdf</ext-link> <date-in-citation content-type="access-date">[accessed 7 Nov 2017]</date-in-citation>.</mixed-citation></ref></ref-list></tp:taxon-treatment>
