# Supplementary material for: Diagnostics, taxonomy, nomenclature and distribution of perennial Sesuvium (Aizoaceae) in Africa
Source: PhytoKeys. 2018 Jan 15;(92):45–88. doi: 10.3897/phytokeys.92.22205 (PMC5799733; doi:10.3897/phytokeys.92.22205)
Supplement: XML Treatment for Sesuvium verrucosum [file phytokeys.92.22205-treatment8.xml]

<!DOCTYPE tp:taxon-treatment
  PUBLIC "-//TaxonX//DTD Taxonomic Treatment Publishing DTD v0 20100105//EN" "tax-treatment-NSO.dtd">
<tp:taxon-treatment xmlns:tp="http://www.plazi.org/taxpub"><tp:treatment-meta><kwd-group><label>Taxon classification</label><kwd><named-content xmlns:xlink="http://www.w3.org/1999/xlink" content-type="kingdom">Plantae</named-content></kwd><kwd><named-content xmlns:xlink="http://www.w3.org/1999/xlink" content-type="order">ORDO</named-content></kwd><kwd><named-content xmlns:xlink="http://www.w3.org/1999/xlink" content-type="family">FAMILIA</named-content></kwd></kwd-group><mixed-citation publication-type="journal"><person-group><name><surname>Sukhorukov</surname><given-names>Alexander P.</given-names></name><name><surname>Nilova</surname><given-names>Maya V.</given-names></name><name><surname>Erst</surname><given-names>Andrey S.</given-names></name><name><surname>Kushunina</surname><given-names>Maria</given-names></name><name><surname>Baider</surname><given-names>Cláudia</given-names></name><name><surname>Verloove</surname><given-names>Filip</given-names></name><name><surname>Salas-Pascual</surname><given-names>Marcos</given-names></name><name><surname>Belyaeva</surname><given-names>Irina V.</given-names></name><name><surname>Krinitsina</surname><given-names>Anastasiya A.</given-names></name><name><surname>Bruyns</surname><given-names>Peter V.</given-names></name><name><surname>Klak</surname><given-names>Cornelia</given-names></name></person-group><article-title>Diagnostics, taxonomy, nomenclature and distribution of perennial <italic><tp:taxon-name><tp:taxon-name-part taxon-name-part-type="genus" reg="Sesuvium">Sesuvium</tp:taxon-name-part></tp:taxon-name></italic> (<tp:taxon-name><tp:taxon-name-part taxon-name-part-type="family">Aizoaceae</tp:taxon-name-part></tp:taxon-name>) in Africa</article-title><source>PhytoKeys</source><day>15</day><month>1</month><year>2018</year><volume>2018</volume><issue>92</issue><fpage>45</fpage><lpage>88</lpage><pub-id pub-id-type="doi">10.3897/phytokeys.92.22205</pub-id></mixed-citation></tp:treatment-meta><tp:nomenclature><tp:taxon-name>
              <tp:taxon-name-part taxon-name-part-type="genus" reg="Sesuvium">Sesuvium</tp:taxon-name-part>
              <tp:taxon-name-part taxon-name-part-type="species" reg="verrucosum">verrucosum</tp:taxon-name-part>
            </tp:taxon-name><tp:taxon-authority>Raf., New Fl. [Rafinesque] 4: 16 (1836).</tp:taxon-authority></tp:nomenclature><tp:treatment-sec sec-type="Neotype" id="SECID0ELXAK"><title>Neotype</title><p>(<xref ref-type="bibr" rid="B9">Bohley et al. 2017</xref>). [USA] “Salt River”, leg. <italic>Nutt</italic>.[<italic>all</italic>] (P00680440!); epitype (“<italic>A.C. Sanders 23186</italic>”, BRIT, n.v.)</p></tp:treatment-sec><tp:treatment-sec sec-type="Nomenclatural notes" id="SECID0EAYAK"><title>Nomenclatural notes.</title><p>It is still doubted whether <italic><tp:taxon-name><tp:taxon-name-part taxon-name-part-type="genus" reg="Sesuvium">Sesuvium</tp:taxon-name-part> <tp:taxon-name-part taxon-name-part-type="species" reg="verrucosum">verrucosum</tp:taxon-name-part></tp:taxon-name></italic> (<xref ref-type="bibr" rid="B64">Rafinesque 1836</xref>) is the oldest name for this taxon. Three older names—<italic><tp:taxon-name><tp:taxon-name-part taxon-name-part-type="genus" reg="Sesuvium">Sesuvium</tp:taxon-name-part> <tp:taxon-name-part taxon-name-part-type="species" reg="revolutifolium">revolutifolium</tp:taxon-name-part></tp:taxon-name></italic> Ortega from Cuba (<xref ref-type="bibr" rid="B61">Ortega 1797</xref>), <italic><tp:taxon-name><tp:taxon-name-part taxon-name-part-type="genus" reg="Sesuvium">S.</tp:taxon-name-part> <tp:taxon-name-part taxon-name-part-type="species" reg="revolutum">revolutum</tp:taxon-name-part></tp:taxon-name></italic> Pers. and <italic><tp:taxon-name><tp:taxon-name-part taxon-name-part-type="genus" reg="Sesuvium">S.</tp:taxon-name-part> <tp:taxon-name-part taxon-name-part-type="species" reg="sessile">sessile</tp:taxon-name-part></tp:taxon-name></italic> Pers. (<xref ref-type="bibr" rid="B63">Persoon 1806</xref>), both of unknown origin—may be conspecific with <italic><tp:taxon-name><tp:taxon-name-part taxon-name-part-type="genus" reg="Sesuvium">S.</tp:taxon-name-part> <tp:taxon-name-part taxon-name-part-type="species" reg="verrucosum">verrucosum</tp:taxon-name-part></tp:taxon-name></italic>. However, the <!--PageBreak-->description of both <italic><tp:taxon-name><tp:taxon-name-part taxon-name-part-type="genus" reg="Sesuvium">S.</tp:taxon-name-part> <tp:taxon-name-part taxon-name-part-type="species" reg="revolutum">revolutum</tp:taxon-name-part></tp:taxon-name></italic> and <italic><tp:taxon-name><tp:taxon-name-part taxon-name-part-type="genus" reg="Sesuvium">S.</tp:taxon-name-part> <tp:taxon-name-part taxon-name-part-type="species" reg="sessile">sessile</tp:taxon-name-part></tp:taxon-name></italic> is very short and poor and no original material could be traced. The protologue of <italic><tp:taxon-name><tp:taxon-name-part taxon-name-part-type="genus" reg="Sesuvium">S.</tp:taxon-name-part> <tp:taxon-name-part taxon-name-part-type="species" reg="revolutifolium">revolutifolium</tp:taxon-name-part></tp:taxon-name></italic> completely matches the habit of <italic><tp:taxon-name><tp:taxon-name-part taxon-name-part-type="genus" reg="Sesuvium">S.</tp:taxon-name-part> <tp:taxon-name-part taxon-name-part-type="species" reg="verrucosum">verrucosum</tp:taxon-name-part></tp:taxon-name></italic>, but it is not sure whether the plants from North America are identical to those from Cuba. <italic><tp:taxon-name><tp:taxon-name-part taxon-name-part-type="genus" reg="Sesuvium">Sesuvium</tp:taxon-name-part> <tp:taxon-name-part taxon-name-part-type="species" reg="revolutifolium">revolutifolium</tp:taxon-name-part></tp:taxon-name></italic>, <italic><tp:taxon-name><tp:taxon-name-part taxon-name-part-type="genus" reg="Sesuvium">S.</tp:taxon-name-part> <tp:taxon-name-part taxon-name-part-type="species" reg="sessile">sessile</tp:taxon-name-part></tp:taxon-name></italic> and <italic><tp:taxon-name><tp:taxon-name-part taxon-name-part-type="genus" reg="Sesuvium">S.</tp:taxon-name-part> <tp:taxon-name-part taxon-name-part-type="species" reg="revolutum">revolutum</tp:taxon-name-part></tp:taxon-name></italic> have been synonymised with <italic><tp:taxon-name><tp:taxon-name-part taxon-name-part-type="genus" reg="Sesuvium">S.</tp:taxon-name-part> <tp:taxon-name-part taxon-name-part-type="species" reg="portulacastrum">portulacastrum</tp:taxon-name-part></tp:taxon-name></italic> by <xref ref-type="bibr" rid="B9">Bohley et al. (2017)</xref>, but the nomenclature of all three species needs further study.</p></tp:treatment-sec><tp:treatment-sec sec-type="description" id="SECID0EH4AK"><title>Description.</title><p>The most indicative characters of this species are: 1) perennial life history, 2) presence of abundant papillae on stems and leaves, 3) <tp:taxon-name><tp:taxon-name-part taxon-name-part-type="genus" reg="Sesuvium"/><tp:taxon-name-part taxon-name-part-type="species" reg="sessile">sessile</tp:taxon-name-part></tp:taxon-name> turbinate flower buds and capsules and 4) clearly expressed detachments of the aril from the seed coat. Usually, the stems are rooting; however <xref ref-type="bibr" rid="B20">Ferren (2003)</xref> and <xref ref-type="bibr" rid="B6">Baldwin et al. (2012)</xref> described <italic><tp:taxon-name><tp:taxon-name-part taxon-name-part-type="genus" reg="Sesuvium">S.</tp:taxon-name-part> <tp:taxon-name-part taxon-name-part-type="species" reg="verrucosum">verrucosum</tp:taxon-name-part></tp:taxon-name></italic> as a non-rooting plant (probably applicable to younger plants, as observed in the specimen from Cape Verde listed below). For detailed morphological description, see <xref ref-type="bibr" rid="B19">Fadaie et al. (2006)</xref> and <xref ref-type="bibr" rid="B9">Bohley et al. (2017)</xref>.</p></tp:treatment-sec><tp:treatment-sec sec-type="Examined specimens" id="SECID0ER5AK"><title>Examined specimens.</title><p>CAPE VERDE: São Vicente Island, near Baia das Gatas, 6 Sep 1986, <italic>W.F. Prud’homme van Reine SV3</italic> (L1693699); SPAIN (CANARY ISLANDS): Gran Canaria (selected specimens): San Bartolomé de Tirajana, Cauce del Barranco del Toro, Junto a la depuradora, 11 Dec 2003, <italic>B. Navarro, J. Naranjo, B. Vilches, I. Santana, M. Soto, O. Saturno s.n.</italic> (LPA20044; sub <italic><tp:taxon-name><tp:taxon-name-part taxon-name-part-type="genus" reg="Sesuvium">S.</tp:taxon-name-part> <tp:taxon-name-part taxon-name-part-type="species" reg="portulacastrum">portulacastrum</tp:taxon-name-part></tp:taxon-name></italic>); San Agustín, Barranco del Toro near the beach, dry riverbed and beach, very common, 30 Mar 2017, <italic>F. Verloove 12825</italic> (BR, LPA, MW).</p></tp:treatment-sec><tp:treatment-sec sec-type="distribution" id="SECID0EI6AK"><title>General distribution.</title><p>
              <italic><tp:taxon-name><tp:taxon-name-part taxon-name-part-type="genus" reg="Sesuvium">Sesuvium</tp:taxon-name-part> <tp:taxon-name-part taxon-name-part-type="species" reg="verrucosum">verrucosum</tp:taxon-name-part></tp:taxon-name></italic> is widely distributed in North Mexico and the southern part of the USA (<xref ref-type="bibr" rid="B20">Ferren 2003</xref>). Outside of its native range in the New World, it is reported as an introduced species in South-West Asia: Bahrain (<xref ref-type="bibr" rid="B84">Verdcourt 1985</xref>; see also specimens at BM! E! and K!), the eastern part of Saudi Arabia (<xref ref-type="bibr" rid="B57">Miller 1996</xref>; specimens at E!, K!), Iran (<xref ref-type="bibr" rid="B19">Fadaie et al. 2006</xref>) and United Arab Emirates (collections from Sharjah, 2009, K!). As indicated on the sheets from Bahrain (collected by M. Cornes and A.M. Alder, 1983–1985, E!), <italic><tp:taxon-name><tp:taxon-name-part taxon-name-part-type="genus" reg="Sesuvium">S.</tp:taxon-name-part> <tp:taxon-name-part taxon-name-part-type="species" reg="verrucosum">verrucosum</tp:taxon-name-part></tp:taxon-name></italic> is a widespread species in irrigated areas and loamy sands. In Saudi Arabia, it is invasive in diverse inland plant communities including wastelands and salt pans (<xref ref-type="bibr" rid="B57">Miller 1996</xref>).</p><p>One record has to be added for Syria: small young plants with only a few flowers and flower buds (Syria, Adra, desert, 27 Mar 1931, <italic>R. Gombault 1998</italic>, P04583848!), previously reported as <italic><tp:taxon-name><tp:taxon-name-part taxon-name-part-type="genus" reg="Sesuvium">S.</tp:taxon-name-part> <tp:taxon-name-part taxon-name-part-type="species" reg="mesembryanthemoides">mesembryanthemoides</tp:taxon-name-part></tp:taxon-name></italic> (<xref ref-type="bibr" rid="B9">Bohley et al. 2017</xref>). Surprisingly, <italic><tp:taxon-name><tp:taxon-name-part taxon-name-part-type="genus" reg="Sesuvium">S.</tp:taxon-name-part> <tp:taxon-name-part taxon-name-part-type="species" reg="verrucosum">verrucosum</tp:taxon-name-part></tp:taxon-name></italic> was found in other regions of the world as well (re-identifications of AS): (1) North Vietnam (Tonkin, Hải Phòng, sandy seashores, Jul 1908, <italic>Ch. D’Alleizette 2723</italic>, L1693583!, a new record for Southeast Asia) and (2) Hawaii [USA], Oahu, 10 Aug 1967, <italic>D. Herbst 523</italic> (L0717044!). Both specimens were initially identified by the collectors as <italic><tp:taxon-name><tp:taxon-name-part taxon-name-part-type="genus" reg="Sesuvium">S.</tp:taxon-name-part> <tp:taxon-name-part taxon-name-part-type="species" reg="portulacastrum">portulacastrum</tp:taxon-name-part></tp:taxon-name></italic>.</p><p>Here, neophytic <italic><tp:taxon-name><tp:taxon-name-part taxon-name-part-type="genus" reg="Sesuvium">S.</tp:taxon-name-part> <tp:taxon-name-part taxon-name-part-type="species" reg="verrucosum">verrucosum</tp:taxon-name-part></tp:taxon-name></italic> is reported for the first time from Macaronesia (Fig. <xref ref-type="fig" rid="F17">17</xref>), i.e. from São Vicente (Cape Verde) and Gran Canaria (Canary Islands, Spain). In Gran Canaria, the species is well-established and dominant in a dried-out riverbed and extends to the beach and young dunes (Fig. <xref ref-type="fig" rid="F20">20</xref>). So far, <italic><tp:taxon-name><tp:taxon-name-part taxon-name-part-type="genus" reg="Sesuvium">S.</tp:taxon-name-part> <tp:taxon-name-part taxon-name-part-type="species" reg="verrucosum">verrucosum</tp:taxon-name-part></tp:taxon-name></italic> has not been recorded in other suitable habitats in the area (pers. obs. by Marcos Salas-Pascual in 2016 and Filip Verloove in March and April 2017) and it remains unknown how the species was introduced. Due to the evident invasive character of this species, it may be found in other African countries.</p><fig id="F20" position="float" orientation="portrait"><label>Figure 20.</label><caption><p>
                  <italic><tp:taxon-name><tp:taxon-name-part taxon-name-part-type="genus" reg="Sesuvium">Sesuvium</tp:taxon-name-part> <tp:taxon-name-part taxon-name-part-type="species" reg="verrucosum">verrucosum</tp:taxon-name-part></tp:taxon-name></italic>: A green-leaved plants, B red-leaved plants. Photographs by F. Verloove (Gran Canaria, Canary Islands, Spain, spring 2017).</p></caption><graphic xmlns:xlink="http://www.w3.org/1999/xlink" xlink:href="phytokeys-92-045-g020.jpg" position="float" orientation="portrait" xlink:type="simple" id="oo_179523.jpg"/></fig><!--PageBreak--></tp:treatment-sec><tp:treatment-sec><!--Section generated to contain objects referenced in tp:taxon-treatment.--><fig id="F17" position="float" orientation="portrait"><label>Figure 17.</label><caption><p>Distribution map of <tp:taxon-name><tp:taxon-name-part taxon-name-part-type="genus" reg="Sesuvium">Sesuvium</tp:taxon-name-part> <tp:taxon-name-part taxon-name-part-type="species" reg="portulacastrum">portulacastrum</tp:taxon-name-part> <tp:taxon-name-part taxon-name-part-type="infraspecific-rank">subsp.</tp:taxon-name-part> <tp:taxon-name-part taxon-name-part-type="subspecies" reg="persoonii">persoonii</tp:taxon-name-part></tp:taxon-name> (circles) and <italic><tp:taxon-name><tp:taxon-name-part taxon-name-part-type="genus" reg="Sesuvium">S.</tp:taxon-name-part> <tp:taxon-name-part taxon-name-part-type="species" reg="verrucosum">verrucosum</tp:taxon-name-part></tp:taxon-name></italic> (stars).</p></caption><graphic xmlns:xlink="http://www.w3.org/1999/xlink" xlink:href="phytokeys-92-045-g017.jpg" position="float" orientation="portrait" xlink:type="simple" id="oo_179520.jpg"/></fig></tp:treatment-sec><ref-list><ref id="B9"><mixed-citation xmlns:xlink="http://www.w3.org/1999/xlink" xlink:type="simple">
          <person-group><name name-style="western"><surname>Bohley</surname><given-names>K</given-names></name><name name-style="western"><surname>Winter</surname><given-names>PJD</given-names></name><name name-style="western"><surname>Kadereit</surname><given-names>G</given-names></name></person-group> (<year>2017</year>) <article-title>A revision of <italic><tp:taxon-name><tp:taxon-name-part taxon-name-part-type="genus">Sesuvium</tp:taxon-name-part></tp:taxon-name></italic> (<tp:taxon-name><tp:taxon-name-part taxon-name-part-type="family">Aizoaceae</tp:taxon-name-part></tp:taxon-name>, <tp:taxon-name><tp:taxon-name-part taxon-name-part-type="subfamily">Sesuvioideae</tp:taxon-name-part></tp:taxon-name>).</article-title> <source>Systematic Botany</source> <volume>42</volume>(<issue>1</issue>): <fpage>124</fpage>–<lpage>147</lpage>. <ext-link xlink:type="simple" ext-link-type="doi" xlink:href="10.1600/036364417X694575">https://doi.org/10.1600/036364417X694575</ext-link></mixed-citation></ref><ref id="B64"><mixed-citation xmlns:xlink="http://www.w3.org/1999/xlink" xlink:type="simple">
          <person-group><name name-style="western"><surname>Rafinesque</surname><given-names>CS</given-names></name></person-group> (<year>1836</year>) New flora and botany of North America, Part 4. [Printed for the author and publisher], Philadelphia.</mixed-citation></ref><ref id="B61"><mixed-citation xmlns:xlink="http://www.w3.org/1999/xlink" xlink:type="simple">
          <person-group><name name-style="western"><surname>Ortega</surname><given-names>CG</given-names></name></person-group> (<year>1797</year>) Novarum, aut rariorum plantarum horti regii botanici Matritensis descriptionum decades, cum nonnullarum iconibus. Typ. Ibarrriana, Madrid.</mixed-citation></ref><ref id="B63"><mixed-citation xmlns:xlink="http://www.w3.org/1999/xlink" xlink:type="simple">
          <person-group><name name-style="western"><surname>Persoon</surname><given-names>CH</given-names></name></person-group> (<year>1806</year>) Synopsis Plantarum: seu Enchiridium botanicum, complectens enumerationem systematicam specierum hucusque cognitarum, Vol. 2, part 1. Cramer, Paris.</mixed-citation></ref><ref id="B20"><mixed-citation xmlns:xlink="http://www.w3.org/1999/xlink" xlink:type="simple">
          <person-group><name name-style="western"><surname>Ferren</surname><given-names>WR</given-names></name></person-group> (<year>2003</year>) <article-title><italic><tp:taxon-name><tp:taxon-name-part taxon-name-part-type="genus">Sesuvium</tp:taxon-name-part></tp:taxon-name></italic>.</article-title> In: (<role>Eds</role>) <issue-title>Flora of North America, North of Mexico, Vol.</issue-title> <source>4. Oxford University Press, New York, Oxford</source>, <fpage>80</fpage>–<lpage>81</lpage>.</mixed-citation></ref><ref id="B6"><mixed-citation xmlns:xlink="http://www.w3.org/1999/xlink" xlink:type="simple">
          <person-group><name name-style="western"><surname>Baldwin</surname><given-names>BG</given-names></name><name name-style="western"><surname>Goldman</surname><given-names>DH</given-names></name><name name-style="western"><surname>Keil</surname><given-names>DJ</given-names></name><name name-style="western"><surname>Patterson</surname><given-names>R</given-names></name><name name-style="western"><surname>Rosatti</surname><given-names>TJ</given-names></name><name name-style="western"><surname>Wilken</surname><given-names>DH</given-names></name></person-group> (<year>2012</year>) The Jepson Manual: Vascular plants of California. University of California Press, Berkeley, Lon Angeles, London.</mixed-citation></ref><ref id="B19"><mixed-citation xmlns:xlink="http://www.w3.org/1999/xlink" xlink:type="simple">
          <person-group><name name-style="western"><surname>Fadaie</surname><given-names>F</given-names></name><name name-style="western"><surname>Attar</surname><given-names>F</given-names></name><name name-style="western"><surname>Ghahreman</surname><given-names>A</given-names></name></person-group> (<year>2006</year>) <article-title>A new record of <tp:taxon-name><tp:taxon-name-part taxon-name-part-type="family">Aizoaceae</tp:taxon-name-part></tp:taxon-name> (<italic><tp:taxon-name><tp:taxon-name-part taxon-name-part-type="genus">Sesuvium</tp:taxon-name-part> <tp:taxon-name-part taxon-name-part-type="species">verrucosum</tp:taxon-name-part></tp:taxon-name></italic> Raf.) for the flora of Iran.</article-title> <source>Iranian Journal of Botany</source> <volume>12</volume>(<issue>1</issue>): <fpage>87</fpage>–<lpage>88</lpage>.</mixed-citation></ref><ref id="B84"><mixed-citation xmlns:xlink="http://www.w3.org/1999/xlink" xlink:type="simple">
          <person-group><name name-style="western"><surname>Verdcourt</surname><given-names>B</given-names></name></person-group> (<year>1985</year>) An introduced <italic><tp:taxon-name><tp:taxon-name-part taxon-name-part-type="genus">Sesuvium</tp:taxon-name-part></tp:taxon-name></italic> (<tp:taxon-name><tp:taxon-name-part taxon-name-part-type="family">Aizoaceae</tp:taxon-name-part></tp:taxon-name>) in Arabia. Kew Bulletin 40(1): 208.</mixed-citation></ref><ref id="B57"><mixed-citation xmlns:xlink="http://www.w3.org/1999/xlink" xlink:type="simple">
          <person-group><name name-style="western"><surname>Miller</surname><given-names>AG</given-names></name></person-group> (<year>1996</year>) <article-title><tp:taxon-name><tp:taxon-name-part taxon-name-part-type="family">Aizoaceae</tp:taxon-name-part></tp:taxon-name>.</article-title> In: <person-group><name name-style="western"><surname>Miller</surname><given-names>AG</given-names></name><name name-style="western"><surname>Cope</surname><given-names>TA</given-names></name></person-group> (<role>Eds</role>) <issue-title>Flora of the Arabian Peninsula and Socotra, Vol.</issue-title> <source>l. University Press, Edinburgh</source>, <fpage>155</fpage>–<lpage>168</lpage>.</mixed-citation></ref></ref-list></tp:taxon-treatment>
